# Supplementary material for: Single-cell imaging of protein dynamics of paralogs reveals sources of gene retention
Source: iScience. 2025 May 27;28(7):112771. doi: 10.1016/j.isci.2025.112771 (PMC12205598; doi:10.1016/j.isci.2025.112771)
Supplement: Table S1. Yeast strains and plasmids used in this study — (A) Yeast query strain list including strain IDs, paralog ORFs, and gene names. (B) Genotypes for yeast query strains. (C) Plasmid IDs and descriptions. [file mmc2.xlsx]

## Sheet: Strain pairing list
Table S1. Query strains and plasmids list. This file contains the complete list of yeast strains and plasmids that were used in this study.
par1-GFP strain ID	par2-GFP strain ID	par1 deletion par2-GFP strain ID	par1-GFP par2 deletion strain ID	ORF1	Gene1	ORF2	Gene2	Comments
LR3	LR4	LR191	LR192	YKR084C	HBS1	YOR076C	SKI7
LR5	LR6	LR193	LR194	YJL047C	RTT101	YBR259W	YBR259W
LR9	LR10	LR197	LR198	YLL012W	YEH1	YLR020C	YEH2
LR11	LR12	LR199	LR200	YHR155W	LAM1	YNL257C	SIP3
LR13	LR14	LR201	LR202	YDR304C	CPR5	YHR057C	CPR2
LR15	LR16	LR203	LR204	YCL024W	KCC4	YDR507C	GIN4
LR17	LR18	LR205	LR206	YDR251W	PAM1	YPL032C	SVL3
LR19	LR20	LR207	LR208	YEL047C	FRD1	YJR051W	OSM1
LR21	LR22	LR209	LR210	YGL139W	FLC3	YPL221W	FLC1
LR23	LR24	LR211	LR212	YDR379W	RGA2	YOR127W	RGA1
LR25	LR26	LR213	LR214	YKL105C	SEG2	YMR086W	SEG1
LR27	LR28	LR215	LR216	YKL187C	FAT3	YLR413W	INA1
LR29	LR30	LR217	LR218	YDL222C	FMP45	YNL194C	YNL194C
LR31	LR32	LR219	LR220	YIL158W	AIM20	YKR100C	SKG1
LR33	LR34	LR221	LR222	YOR231W	MKK1	YPL140C	MKK2
LR35	LR36	LR223	LR224	YJR091C	JSN1	YPR042C	PUF2
LR37	LR38	LR225	LR226	YOR233W	KIN4	YPL141C	FRK1
LR39	LR40	LR227	LR228	YBR001C	NTH2	YDR001C	NTH1
LR41	LR42	LR229	LR230	YAL056W	GPB2	YOR371C	GPB1
LR43	LR44	LR231	LR232	YML106W	URA5	YMR271C	URA10
LR45	LR46	LR233	LR234	YBL069W	AST1	YER101C	AST2
LR47	LR48	LR235	LR236	YER067W	RGI1	YIL057C	RGI2
LR49	LR50	LR237	LR238	YDL021W	GPM2	YOL056W	GPM3
LR51	LR52	LR239	LR240	YLR270W	DCS1	YOR173W	DCS2
LR53	LR54	LR241	LR242	YGL166W	CUP2	YPR008W	HAA1
LR55	LR56	LR243	LR244	YER035W	EDC2	YGL222C	EDC1
LR57	LR58	LR245	LR246	YIL148W	RPL40A	YKR094C	RPL40B
LR59	LR60	LR247	LR248	YER059W	PCL6	YIL050W	PCL7
LR61	LR62	LR249	LR250	YCL040W	GLK1	YDR516C	EMI2
LR63	LR64	LR251	LR252	YIL113W	SDP1	YNL053W	MSG5
LR65	LR66	LR253	LR254	YDR222W	YDR222W	YLR225C	YLR225C
LR67	LR68	LR255	LR256	YHR047C	AAP1	YKL157W	APE2
LR69	LR70	LR257	LR258	YIL114C	POR2	YNL055C	POR1
LR71	LR72	LR259	LR260	YIL151C	ESL1	YKR096W	ESL2
LR73	LR74	LR261	LR262	YDR309C	GIC2	YHR061C	GIC1
LR75	LR76	LR263	LR264	YBR214W	SDS24	YGL056C	SDS23
LR77	LR78	LR265	LR266	YEL039C	CYC7	YJR048W	CYC1
LR79	LR80	LR267	LR268	YDR441C	APT2	YML022W	APT1
LR81	LR82	LR269	LR270	YCR073W-A	SOL2	YNR034W	SOL1
LR83	LR84	LR271	LR272	YGL134W	PCL10	YPL219W	PCL8
LR85	LR86	LR273	LR274	YLL062C	MHT1	YPL273W	SAM4
LR87	LR88	LR275	LR276	YKL127W	PGM1	YMR105C	PGM2
LR89	LR90	LR277	LR278	YHR206W	SKN7	YJR147W	HMS2
LR91	LR92	LR279	LR280	YER064C	VHR2	YIL056W	VHR1
LR93	LR94	LR281	LR282	YDR451C	YHP1	YML027W	YOX1
LR97	LR98	LR285	LR286	YDR146C	SWI5	YLR131C	ACE2
LR99	LR100	LR287	LR288	YFR015C	GSY1	YLR258W	GSY2
LR103	LR104	LR291	LR292	YBR005W	RCR1	YDR003W	RCR2
LR105	LR106	LR293	LR294	YKR078W	VPS501	YOR069W	VPS5
LR107	LR108	LR295	LR296	YCR037C	PHO87	YJL198W	PHO90
LR109	LR110	LR297	LR298	YMR264W	CUE1	YML101C	CUE4
LR111	LR112	LR299	LR300	YMR246W	FAA4	YOR317W	FAA1
LR113	LR114	LR301	LR302	YHR133C	NSG1	YNL156C	NSG2
LR115	LR116	LR303	LR304	YDL204W	RTN2	YDR233C	RTN1
LR117	LR118	LR305	LR306	YCL025C	AGP1	YDR508C	GNP1
LR119	LR120	LR307	LR308	YOR227W	HER1	YPL137C	GIP3
LR121	LR122	LR309	LR310	YDR093W	DNF2	YER166W	DNF1
LR123	LR124	LR311	LR312	YDR358W	GGA1	YHR108W	GGA2
LR125	LR126	LR313	LR314	YCR005C	CIT2	YNR001C	CIT1
LR127	LR128	LR315	LR316	YDR272W	GLO2	YOR040W	GLO4
LR129	LR130	LR317	LR318	YAL015C	NTG1	YOL043C	NTG2
LR131	LR132	LR319	LR320	YBR273C	UBX7	YJL048C	UBX6
LR133	LR134	LR321	LR322	YJL190C	RPS22A	YLR367W	RPS22B
LR135	LR136	LR323	LR324	YDL048C	STP4	YLR375W	STP3
LR137	LR138	LR325	LR326	YBR278W	DPB3	YJL065C	DLS1
LR139	LR140	LR327	LR328	YBL005W	PDR3	YGL013C	PDR1
LR141	LR142	LR329	LR330	YCL035C	GRX1	YDR513W	GRX2
LR143	LR144	LR331	LR332	YDR132C	MRX16	YLR108C	YLR108C
LR147	LR148	LR335	LR336	YIR018W	YAP5	YOL028C	YAP7
LR149	LR150	LR337	LR338	YER028C	MIG3	YGL209W	MIG2
LR153	LR154	LR341	LR342	YGR283C	UPA1	YMR310C	UPA2
LR155	LR156	LR343	LR344	YNL299W	TRF5	YOL115W	PAP2
LR157	LR158	LR345	LR346	YDL155W	CLB3	YLR210W	CLB4
LR159	LR160	LR347	LR348	YGR004W	PEX31	YLR324W	PEX30
LR161	LR162	LR349	LR350	YNL106C	INP52	YOR109W	INP53
LR163	LR164	LR351	LR352	YHR146W	CRP1	YNL173C	MDG1
LR165	LR166	LR353	LR354	YHR123W	EPT1	YNL130C	CPT1
LR169	LR170	LR357	LR358	YPL250C	ICY2	YMR195W	ICY1
LR171	LR172	LR359	LR360	YOR247W	SRL1	YPL163C	SVS1
LR175	LR176	LR363	LR364	YBL003C	HTA2	YDR225W	HTA1
LR177	LR178	LR365	LR366	YFL048C	EMP47	YLR080W	EMP46
LR179	LR180	LR367	LR368	YLR260W	LCB5	YOR171C	LCB4
LR181	LR182	LR369	LR370	YGR241C	YAP1802	YHR161C	YAP1801
LR183	LR184	LR371	LR372	YCR005C	CIT2	YKR100C	SKG1	random pair
LR185	LR186	LR373	LR374	YIL158W	AIM20	YMR310C	UPA2	random pair
LR187	LR188	LR375	LR376	YGR283C	UPA1	YNR001C	CIT1	random pair

## Sheet: Genotypes
Strain ID	Type	Background	Genotype	Available from
LR3	PAR1-GFP	S288c	MATa hbs1::GFP::kanMX4 ura3Δ::natMX4 can1Δ::STE2pr-Sp_his5 lyp1Δ his3Δ1 leu2Δ0 ura3Δ0 met15Δ0	Kuzmin lab
LR5	PAR1-GFP	S288c	MATa rtt101::GFP::kanMX4 ura3Δ::natMX4 can1Δ::STE2pr-Sp_his5 lyp1Δ his3Δ1 leu2Δ0 ura3Δ0 met15Δ0	Kuzmin lab
LR9	PAR1-GFP	S288c	MATa yeh1::GFP::kanMX4 ura3Δ::natMX4 can1Δ::STE2pr-Sp_his5 lyp1Δ his3Δ1 leu2Δ0 ura3Δ0 met15Δ0	Kuzmin lab
LR11	PAR1-GFP	S288c	MATa lam1::GFP::kanMX4 ura3Δ::natMX4 can1Δ::STE2pr-Sp_his5 lyp1Δ his3Δ1 leu2Δ0 ura3Δ0 met15Δ0	Kuzmin lab
LR13	PAR1-GFP	S288c	MATa cpr5::GFP::kanMX4 ura3Δ::natMX4 can1Δ::STE2pr-Sp_his5 lyp1Δ his3Δ1 leu2Δ0 ura3Δ0 met15Δ0	Kuzmin lab
LR15	PAR1-GFP	S288c	MATa kcc4::GFP::kanMX4 ura3Δ::natMX4 can1Δ::STE2pr-Sp_his5 lyp1Δ his3Δ1 leu2Δ0 ura3Δ0 met15Δ0	Kuzmin lab
LR17	PAR1-GFP	S288c	MATa pam1::GFP::kanMX4 ura3Δ::natMX4 can1Δ::STE2pr-Sp_his5 lyp1Δ his3Δ1 leu2Δ0 ura3Δ0 met15Δ0	Kuzmin lab
LR19	PAR1-GFP	S288c	MATa yel047c::GFP::kanMX4 ura3Δ::natMX4 can1Δ::STE2pr-Sp_his5 lyp1Δ his3Δ1 leu2Δ0 ura3Δ0 met15Δ0	Kuzmin lab
LR21	PAR1-GFP	S288c	MATa flc3::GFP::kanMX4 ura3Δ::natMX4 can1Δ::STE2pr-Sp_his5 lyp1Δ his3Δ1 leu2Δ0 ura3Δ0 met15Δ0	Kuzmin lab
LR23	PAR1-GFP	S288c	MATa rga2::GFP::kanMX4 ura3Δ::natMX4 can1Δ::STE2pr-Sp_his5 lyp1Δ his3Δ1 leu2Δ0 ura3Δ0 met15Δ0	Kuzmin lab
LR25	PAR1-GFP	S288c	MATa ykl105c::GFP::kanMX4 ura3Δ::natMX4 can1Δ::STE2pr-Sp_his5 lyp1Δ his3Δ1 leu2Δ0 ura3Δ0 met15Δ0	Kuzmin lab
LR27	PAR1-GFP	S288c	MATa ykl187c::GFP::kanMX4 ura3Δ::natMX4 can1Δ::STE2pr-Sp_his5 lyp1Δ his3Δ1 leu2Δ0 ura3Δ0 met15Δ0	Kuzmin lab
LR29	PAR1-GFP	S288c	MATa fmp45::GFP::kanMX4 ura3Δ::natMX4 can1Δ::STE2pr-Sp_his5 lyp1Δ his3Δ1 leu2Δ0 ura3Δ0 met15Δ0	Kuzmin lab
LR31	PAR1-GFP	S288c	MATa aim20::GFP::kanMX4 ura3Δ::natMX4 can1Δ::STE2pr-Sp_his5 lyp1Δ his3Δ1 leu2Δ0 ura3Δ0 met15Δ0	Kuzmin lab
LR33	PAR1-GFP	S288c	MATa mkk1::GFP::kanMX4 ura3Δ::natMX4 can1Δ::STE2pr-Sp_his5 lyp1Δ his3Δ1 leu2Δ0 ura3Δ0 met15Δ0	Kuzmin lab
LR35	PAR1-GFP	S288c	MATa jsn1::GFP::kanMX4 ura3Δ::natMX4 can1Δ::STE2pr-Sp_his5 lyp1Δ his3Δ1 leu2Δ0 ura3Δ0 met15Δ0	Kuzmin lab
LR37	PAR1-GFP	S288c	MATa kin4::GFP::kanMX4 ura3Δ::natMX4 can1Δ::STE2pr-Sp_his5 lyp1Δ his3Δ1 leu2Δ0 ura3Δ0 met15Δ0	Kuzmin lab
LR39	PAR1-GFP	S288c	MATa nth2::GFP::kanMX4 ura3Δ::natMX4 can1Δ::STE2pr-Sp_his5 lyp1Δ his3Δ1 leu2Δ0 ura3Δ0 met15Δ0	Kuzmin lab
LR41	PAR1-GFP	S288c	MATa gpb2::GFP::kanMX4 ura3Δ::natMX4 can1Δ::STE2pr-Sp_his5 lyp1Δ his3Δ1 leu2Δ0 ura3Δ0 met15Δ0	Kuzmin lab
LR43	PAR1-GFP	S288c	MATa ura5::GFP::kanMX4 ura3Δ::natMX4 can1Δ::STE2pr-Sp_his5 lyp1Δ his3Δ1 leu2Δ0 ura3Δ0 met15Δ0	Kuzmin lab
LR45	PAR1-GFP	S288c	MATa ast1::GFP::kanMX4 ura3Δ::natMX4 can1Δ::STE2pr-Sp_his5 lyp1Δ his3Δ1 leu2Δ0 ura3Δ0 met15Δ0	Kuzmin lab
LR47	PAR1-GFP	S288c	MATa rgi1::GFP::kanMX4 ura3Δ::natMX4 can1Δ::STE2pr-Sp_his5 lyp1Δ his3Δ1 leu2Δ0 ura3Δ0 met15Δ0	Kuzmin lab
LR49	PAR1-GFP	S288c	MATa gpm2::GFP::kanMX4 ura3Δ::natMX4 can1Δ::STE2pr-Sp_his5 lyp1Δ his3Δ1 leu2Δ0 ura3Δ0 met15Δ0	Kuzmin lab
LR51	PAR1-GFP	S288c	MATa dcs1::GFP::kanMX4 ura3Δ::natMX4 can1Δ::STE2pr-Sp_his5 lyp1Δ his3Δ1 leu2Δ0 ura3Δ0 met15Δ0	Kuzmin lab
LR53	PAR1-GFP	S288c	MATa cup2::GFP::kanMX4 ura3Δ::natMX4 can1Δ::STE2pr-Sp_his5 lyp1Δ his3Δ1 leu2Δ0 ura3Δ0 met15Δ0	Kuzmin lab
LR55	PAR1-GFP	S288c	MATa edc2::GFP::kanMX4 ura3Δ::natMX4 can1Δ::STE2pr-Sp_his5 lyp1Δ his3Δ1 leu2Δ0 ura3Δ0 met15Δ0	Kuzmin lab
LR57	PAR1-GFP	S288c	MATa rpl40a::GFP::kanMX4 ura3Δ::natMX4 can1Δ::STE2pr-Sp_his5 lyp1Δ his3Δ1 leu2Δ0 ura3Δ0 met15Δ0	Kuzmin lab
LR59	PAR1-GFP	S288c	MATa pcl6::GFP::kanMX4 ura3Δ::natMX4 can1Δ::STE2pr-Sp_his5 lyp1Δ his3Δ1 leu2Δ0 ura3Δ0 met15Δ0	Kuzmin lab
LR61	PAR1-GFP	S288c	MATa glk1::GFP::kanMX4 ura3Δ::natMX4 can1Δ::STE2pr-Sp_his5 lyp1Δ his3Δ1 leu2Δ0 ura3Δ0 met15Δ0	Kuzmin lab
LR63	PAR1-GFP	S288c	MATa sdp1::GFP::kanMX4 ura3Δ::natMX4 can1Δ::STE2pr-Sp_his5 lyp1Δ his3Δ1 leu2Δ0 ura3Δ0 met15Δ0	Kuzmin lab
LR65	PAR1-GFP	S288c	MATa ydr222w::GFP::kanMX4 ura3Δ::natMX4 can1Δ::STE2pr-Sp_his5 lyp1Δ his3Δ1 leu2Δ0 ura3Δ0 met15Δ0	Kuzmin lab
LR67	PAR1-GFP	S288c	MATa aap1::GFP::kanMX4 ura3Δ::natMX4 can1Δ::STE2pr-Sp_his5 lyp1Δ his3Δ1 leu2Δ0 ura3Δ0 met15Δ0	Kuzmin lab
LR69	PAR1-GFP	S288c	MATa por2::GFP::kanMX4 ura3Δ::natMX4 can1Δ::STE2pr-Sp_his5 lyp1Δ his3Δ1 leu2Δ0 ura3Δ0 met15Δ0	Kuzmin lab
LR71	PAR1-GFP	S288c	MATa yil151c::GFP::kanMX4 ura3Δ::natMX4 can1Δ::STE2pr-Sp_his5 lyp1Δ his3Δ1 leu2Δ0 ura3Δ0 met15Δ0	Kuzmin lab
LR73	PAR1-GFP	S288c	MATa gic2::GFP::kanMX4 ura3Δ::natMX4 can1Δ::STE2pr-Sp_his5 lyp1Δ his3Δ1 leu2Δ0 ura3Δ0 met15Δ0	Kuzmin lab
LR75	PAR1-GFP	S288c	MATa sds24::GFP::kanMX4 ura3Δ::natMX4 can1Δ::STE2pr-Sp_his5 lyp1Δ his3Δ1 leu2Δ0 ura3Δ0 met15Δ0	Kuzmin lab
LR77	PAR1-GFP	S288c	MATa cyc7::GFP::kanMX4 ura3Δ::natMX4 can1Δ::STE2pr-Sp_his5 lyp1Δ his3Δ1 leu2Δ0 ura3Δ0 met15Δ0	Kuzmin lab
LR79	PAR1-GFP	S288c	MATa apt2::GFP::kanMX4 ura3Δ::natMX4 can1Δ::STE2pr-Sp_his5 lyp1Δ his3Δ1 leu2Δ0 ura3Δ0 met15Δ0	Kuzmin lab
LR81	PAR1-GFP	S288c	MATa sol2::GFP::kanMX4 ura3Δ::natMX4 can1Δ::STE2pr-Sp_his5 lyp1Δ his3Δ1 leu2Δ0 ura3Δ0 met15Δ0	Kuzmin lab
LR83	PAR1-GFP	S288c	MATa pcl10::GFP::kanMX4 ura3Δ::natMX4 can1Δ::STE2pr-Sp_his5 lyp1Δ his3Δ1 leu2Δ0 ura3Δ0 met15Δ0	Kuzmin lab
LR85	PAR1-GFP	S288c	MATa mht1::GFP::kanMX4 ura3Δ::natMX4 can1Δ::STE2pr-Sp_his5 lyp1Δ his3Δ1 leu2Δ0 ura3Δ0 met15Δ0	Kuzmin lab
LR87	PAR1-GFP	S288c	MATa pgm1::GFP::kanMX4 ura3Δ::natMX4 can1Δ::STE2pr-Sp_his5 lyp1Δ his3Δ1 leu2Δ0 ura3Δ0 met15Δ0	Kuzmin lab
LR89	PAR1-GFP	S288c	MATa skn7::GFP::kanMX4 ura3Δ::natMX4 can1Δ::STE2pr-Sp_his5 lyp1Δ his3Δ1 leu2Δ0 ura3Δ0 met15Δ0	Kuzmin lab
LR91	PAR1-GFP	S288c	MATa yer064c::GFP::kanMX4 ura3Δ::natMX4 can1Δ::STE2pr-Sp_his5 lyp1Δ his3Δ1 leu2Δ0 ura3Δ0 met15Δ0	Kuzmin lab
LR93	PAR1-GFP	S288c	MATa yhp1::GFP::kanMX4 ura3Δ::natMX4 can1Δ::STE2pr-Sp_his5 lyp1Δ his3Δ1 leu2Δ0 ura3Δ0 met15Δ0	Kuzmin lab
LR97	PAR1-GFP	S288c	MATa swi5::GFP::kanMX4 ura3Δ::natMX4 can1Δ::STE2pr-Sp_his5 lyp1Δ his3Δ1 leu2Δ0 ura3Δ0 met15Δ0	Kuzmin lab
LR99	PAR1-GFP	S288c	MATa gsy1::GFP::kanMX4 ura3Δ::natMX4 can1Δ::STE2pr-Sp_his5 lyp1Δ his3Δ1 leu2Δ0 ura3Δ0 met15Δ0	Kuzmin lab
LR103	PAR1-GFP	S288c	MATa rcr1::GFP::kanMX4 ura3Δ::natMX4 can1Δ::STE2pr-Sp_his5 lyp1Δ his3Δ1 leu2Δ0 ura3Δ0 met15Δ0	Kuzmin lab
LR105	PAR1-GFP	S288c	MATa ykr078w::GFP::kanMX4 ura3Δ::natMX4 can1Δ::STE2pr-Sp_his5 lyp1Δ his3Δ1 leu2Δ0 ura3Δ0 met15Δ0	Kuzmin lab
LR107	PAR1-GFP	S288c	MATa pho87::GFP::kanMX4 ura3Δ::natMX4 can1Δ::STE2pr-Sp_his5 lyp1Δ his3Δ1 leu2Δ0 ura3Δ0 met15Δ0	Kuzmin lab
LR109	PAR1-GFP	S288c	MATa cue1::GFP::kanMX4 ura3Δ::natMX4 can1Δ::STE2pr-Sp_his5 lyp1Δ his3Δ1 leu2Δ0 ura3Δ0 met15Δ0	Kuzmin lab
LR111	PAR1-GFP	S288c	MATa faa4::GFP::kanMX4 ura3Δ::natMX4 can1Δ::STE2pr-Sp_his5 lyp1Δ his3Δ1 leu2Δ0 ura3Δ0 met15Δ0	Kuzmin lab
LR113	PAR1-GFP	S288c	MATa nsg1::GFP::kanMX4 ura3Δ::natMX4 can1Δ::STE2pr-Sp_his5 lyp1Δ his3Δ1 leu2Δ0 ura3Δ0 met15Δ0	Kuzmin lab
LR115	PAR1-GFP	S288c	MATa rtn2::GFP::kanMX4 ura3Δ::natMX4 can1Δ::STE2pr-Sp_his5 lyp1Δ his3Δ1 leu2Δ0 ura3Δ0 met15Δ0	Kuzmin lab
LR117	PAR1-GFP	S288c	MATa agp1::GFP::kanMX4 ura3Δ::natMX4 can1Δ::STE2pr-Sp_his5 lyp1Δ his3Δ1 leu2Δ0 ura3Δ0 met15Δ0	Kuzmin lab
LR119	PAR1-GFP	S288c	MATa her1::GFP::kanMX4 ura3Δ::natMX4 can1Δ::STE2pr-Sp_his5 lyp1Δ his3Δ1 leu2Δ0 ura3Δ0 met15Δ0	Kuzmin lab
LR121	PAR1-GFP	S288c	MATa dnf2::GFP::kanMX4 ura3Δ::natMX4 can1Δ::STE2pr-Sp_his5 lyp1Δ his3Δ1 leu2Δ0 ura3Δ0 met15Δ0	Kuzmin lab
LR123	PAR1-GFP	S288c	MATa gga1::GFP::kanMX4 ura3Δ::natMX4 can1Δ::STE2pr-Sp_his5 lyp1Δ his3Δ1 leu2Δ0 ura3Δ0 met15Δ0	Kuzmin lab
LR125	PAR1-GFP	S288c	MATa cit2::GFP::kanMX4 ura3Δ::natMX4 can1Δ::STE2pr-Sp_his5 lyp1Δ his3Δ1 leu2Δ0 ura3Δ0 met15Δ0	Kuzmin lab
LR127	PAR1-GFP	S288c	MATa glo2::GFP::kanMX4 ura3Δ::natMX4 can1Δ::STE2pr-Sp_his5 lyp1Δ his3Δ1 leu2Δ0 ura3Δ0 met15Δ0	Kuzmin lab
LR129	PAR1-GFP	S288c	MATa ntg1::GFP::kanMX4 ura3Δ::natMX4 can1Δ::STE2pr-Sp_his5 lyp1Δ his3Δ1 leu2Δ0 ura3Δ0 met15Δ0	Kuzmin lab
LR131	PAR1-GFP	S288c	MATa ubx7::GFP::kanMX4 ura3Δ::natMX4 can1Δ::STE2pr-Sp_his5 lyp1Δ his3Δ1 leu2Δ0 ura3Δ0 met15Δ0	Kuzmin lab
LR133	PAR1-GFP	S288c	MATa rps22a::GFP::kanMX4 ura3Δ::natMX4 can1Δ::STE2pr-Sp_his5 lyp1Δ his3Δ1 leu2Δ0 ura3Δ0 met15Δ0	Kuzmin lab
LR135	PAR1-GFP	S288c	MATa stp4::GFP::kanMX4 ura3Δ::natMX4 can1Δ::STE2pr-Sp_his5 lyp1Δ his3Δ1 leu2Δ0 ura3Δ0 met15Δ0	Kuzmin lab
LR137	PAR1-GFP	S288c	MATa dpb3::GFP::kanMX4 ura3Δ::natMX4 can1Δ::STE2pr-Sp_his5 lyp1Δ his3Δ1 leu2Δ0 ura3Δ0 met15Δ0	Kuzmin lab
LR139	PAR1-GFP	S288c	MATa pdr3::GFP::kanMX4 ura3Δ::natMX4 can1Δ::STE2pr-Sp_his5 lyp1Δ his3Δ1 leu2Δ0 ura3Δ0 met15Δ0	Kuzmin lab
LR141	PAR1-GFP	S288c	MATa grx1::GFP::kanMX4 ura3Δ::natMX4 can1Δ::STE2pr-Sp_his5 lyp1Δ his3Δ1 leu2Δ0 ura3Δ0 met15Δ0	Kuzmin lab
LR143	PAR1-GFP	S288c	MATa ydr132c::GFP::kanMX4 ura3Δ::natMX4 can1Δ::STE2pr-Sp_his5 lyp1Δ his3Δ1 leu2Δ0 ura3Δ0 met15Δ0	Kuzmin lab
LR147	PAR1-GFP	S288c	MATa yap5::GFP::kanMX4 ura3Δ::natMX4 can1Δ::STE2pr-Sp_his5 lyp1Δ his3Δ1 leu2Δ0 ura3Δ0 met15Δ0	Kuzmin lab
LR149	PAR1-GFP	S288c	MATa mig3::GFP::kanMX4 ura3Δ::natMX4 can1Δ::STE2pr-Sp_his5 lyp1Δ his3Δ1 leu2Δ0 ura3Δ0 met15Δ0	Kuzmin lab
LR153	PAR1-GFP	S288c	MATa ygr283c::GFP::kanMX4 ura3Δ::natMX4 can1Δ::STE2pr-Sp_his5 lyp1Δ his3Δ1 leu2Δ0 ura3Δ0 met15Δ0	Kuzmin lab
LR155	PAR1-GFP	S288c	MATa trf5::GFP::kanMX4 ura3Δ::natMX4 can1Δ::STE2pr-Sp_his5 lyp1Δ his3Δ1 leu2Δ0 ura3Δ0 met15Δ0	Kuzmin lab
LR157	PAR1-GFP	S288c	MATa clb3::GFP::kanMX4 ura3Δ::natMX4 can1Δ::STE2pr-Sp_his5 lyp1Δ his3Δ1 leu2Δ0 ura3Δ0 met15Δ0	Kuzmin lab
LR159	PAR1-GFP	S288c	MATa pex31::GFP::kanMX4 ura3Δ::natMX4 can1Δ::STE2pr-Sp_his5 lyp1Δ his3Δ1 leu2Δ0 ura3Δ0 met15Δ0	Kuzmin lab
LR161	PAR1-GFP	S288c	MATa inp52::GFP::kanMX4 ura3Δ::natMX4 can1Δ::STE2pr-Sp_his5 lyp1Δ his3Δ1 leu2Δ0 ura3Δ0 met15Δ0	Kuzmin lab
LR163	PAR1-GFP	S288c	MATa crp1::GFP::kanMX4 ura3Δ::natMX4 can1Δ::STE2pr-Sp_his5 lyp1Δ his3Δ1 leu2Δ0 ura3Δ0 met15Δ0	Kuzmin lab
LR165	PAR1-GFP	S288c	MATa ept1::GFP::kanMX4 ura3Δ::natMX4 can1Δ::STE2pr-Sp_his5 lyp1Δ his3Δ1 leu2Δ0 ura3Δ0 met15Δ0	Kuzmin lab
LR169	PAR1-GFP	S288c	MATa icy2::GFP::kanMX4 ura3Δ::natMX4 can1Δ::STE2pr-Sp_his5 lyp1Δ his3Δ1 leu2Δ0 ura3Δ0 met15Δ0	Kuzmin lab
LR171	PAR1-GFP	S288c	MATa srl1::GFP::kanMX4 ura3Δ::natMX4 can1Δ::STE2pr-Sp_his5 lyp1Δ his3Δ1 leu2Δ0 ura3Δ0 met15Δ0	Kuzmin lab
LR175	PAR1-GFP	S288c	MATa hta2::GFP::kanMX4 ura3Δ::natMX4 can1Δ::STE2pr-Sp_his5 lyp1Δ his3Δ1 leu2Δ0 ura3Δ0 met15Δ0	Kuzmin lab
LR177	PAR1-GFP	S288c	MATa emp47::GFP::kanMX4 ura3Δ::natMX4 can1Δ::STE2pr-Sp_his5 lyp1Δ his3Δ1 leu2Δ0 ura3Δ0 met15Δ0	Kuzmin lab
LR179	PAR1-GFP	S288c	MATa lcb5::GFP::kanMX4 ura3Δ::natMX4 can1Δ::STE2pr-Sp_his5 lyp1Δ his3Δ1 leu2Δ0 ura3Δ0 met15Δ0	Kuzmin lab
LR181	PAR1-GFP	S288c	MATa yap1802::GFP::kanMX4 ura3Δ::natMX4 can1Δ::STE2pr-Sp_his5 lyp1Δ his3Δ1 leu2Δ0 ura3Δ0 met15Δ0	Kuzmin lab
LR183	PAR1-GFP random pair	S288c	MATa cit2::GFP::kanMX4 ura3Δ::natMX4 can1Δ::STE2pr-Sp_his5 lyp1Δ his3Δ1 leu2Δ0 ura3Δ0 met15Δ0	Kuzmin lab
LR185	PAR1-GFP random pair	S288c	MATa aim20::GFP::kanMX4 ura3Δ::natMX4 can1Δ::STE2pr-Sp_his5 lyp1Δ his3Δ1 leu2Δ0 ura3Δ0 met15Δ0	Kuzmin lab
LR187	PAR1-GFP random pair	S288c	MATa ygr283c::GFP::kanMX4 ura3Δ::natMX4 can1Δ::STE2pr-Sp_his5 lyp1Δ his3Δ1 leu2Δ0 ura3Δ0 met15Δ0	Kuzmin lab
LR4	PAR2-GFP	S288c	MATa ski7::GFP::kanMX4 ura3Δ::natMX4 can1Δ::STE2pr-Sp_his5 lyp1Δ his3Δ1 leu2Δ0 ura3Δ0 met15Δ0	Kuzmin lab
LR6	PAR2-GFP	S288c	MATa ybr259w::GFP::kanMX4 ura3Δ::natMX4 can1Δ::STE2pr-Sp_his5 lyp1Δ his3Δ1 leu2Δ0 ura3Δ0 met15Δ0	Kuzmin lab
LR10	PAR2-GFP	S288c	MATa yeh2::GFP::kanMX4 ura3Δ::natMX4 can1Δ::STE2pr-Sp_his5 lyp1Δ his3Δ1 leu2Δ0 ura3Δ0 met15Δ0	Kuzmin lab
LR12	PAR2-GFP	S288c	MATa sip3::GFP::kanMX4 ura3Δ::natMX4 can1Δ::STE2pr-Sp_his5 lyp1Δ his3Δ1 leu2Δ0 ura3Δ0 met15Δ0	Kuzmin lab
LR14	PAR2-GFP	S288c	MATa cpr2::GFP::kanMX4 ura3Δ::natMX4 can1Δ::STE2pr-Sp_his5 lyp1Δ his3Δ1 leu2Δ0 ura3Δ0 met15Δ0	Kuzmin lab
LR16	PAR2-GFP	S288c	MATa gin4::GFP::kanMX4 ura3Δ::natMX4 can1Δ::STE2pr-Sp_his5 lyp1Δ his3Δ1 leu2Δ0 ura3Δ0 met15Δ0	Kuzmin lab
LR18	PAR2-GFP	S288c	MATa svl3::GFP::kanMX4 ura3Δ::natMX4 can1Δ::STE2pr-Sp_his5 lyp1Δ his3Δ1 leu2Δ0 ura3Δ0 met15Δ0	Kuzmin lab
LR20	PAR2-GFP	S288c	MATa osm1::GFP::kanMX4 ura3Δ::natMX4 can1Δ::STE2pr-Sp_his5 lyp1Δ his3Δ1 leu2Δ0 ura3Δ0 met15Δ0	Kuzmin lab
LR22	PAR2-GFP	S288c	MATa flc1::GFP::kanMX4 ura3Δ::natMX4 can1Δ::STE2pr-Sp_his5 lyp1Δ his3Δ1 leu2Δ0 ura3Δ0 met15Δ0	Kuzmin lab
LR24	PAR2-GFP	S288c	MATa rga1::GFP::kanMX4 ura3Δ::natMX4 can1Δ::STE2pr-Sp_his5 lyp1Δ his3Δ1 leu2Δ0 ura3Δ0 met15Δ0	Kuzmin lab
LR26	PAR2-GFP	S288c	MATa ymr086w::GFP::kanMX4 ura3Δ::natMX4 can1Δ::STE2pr-Sp_his5 lyp1Δ his3Δ1 leu2Δ0 ura3Δ0 met15Δ0	Kuzmin lab
LR28	PAR2-GFP	S288c	MATa ylr413w::GFP::kanMX4 ura3Δ::natMX4 can1Δ::STE2pr-Sp_his5 lyp1Δ his3Δ1 leu2Δ0 ura3Δ0 met15Δ0	Kuzmin lab
LR30	PAR2-GFP	S288c	MATa ynl194c::GFP::kanMX4 ura3Δ::natMX4 can1Δ::STE2pr-Sp_his5 lyp1Δ his3Δ1 leu2Δ0 ura3Δ0 met15Δ0	Kuzmin lab
LR32	PAR2-GFP	S288c	MATa skg1::GFP::kanMX4 ura3Δ::natMX4 can1Δ::STE2pr-Sp_his5 lyp1Δ his3Δ1 leu2Δ0 ura3Δ0 met15Δ0	Kuzmin lab
LR34	PAR2-GFP	S288c	MATa mkk2::GFP::kanMX4 ura3Δ::natMX4 can1Δ::STE2pr-Sp_his5 lyp1Δ his3Δ1 leu2Δ0 ura3Δ0 met15Δ0	Kuzmin lab
LR36	PAR2-GFP	S288c	MATa puf2::GFP::kanMX4 ura3Δ::natMX4 can1Δ::STE2pr-Sp_his5 lyp1Δ his3Δ1 leu2Δ0 ura3Δ0 met15Δ0	Kuzmin lab
LR38	PAR2-GFP	S288c	MATa frk1::GFP::kanMX4 ura3Δ::natMX4 can1Δ::STE2pr-Sp_his5 lyp1Δ his3Δ1 leu2Δ0 ura3Δ0 met15Δ0	Kuzmin lab
LR40	PAR2-GFP	S288c	MATa nth1::GFP::kanMX4 ura3Δ::natMX4 can1Δ::STE2pr-Sp_his5 lyp1Δ his3Δ1 leu2Δ0 ura3Δ0 met15Δ0	Kuzmin lab
LR42	PAR2-GFP	S288c	MATa gpb1::GFP::kanMX4 ura3Δ::natMX4 can1Δ::STE2pr-Sp_his5 lyp1Δ his3Δ1 leu2Δ0 ura3Δ0 met15Δ0	Kuzmin lab
LR44	PAR2-GFP	S288c	MATa ura10::GFP::kanMX4 ura3Δ::natMX4 can1Δ::STE2pr-Sp_his5 lyp1Δ his3Δ1 leu2Δ0 ura3Δ0 met15Δ0	Kuzmin lab
LR46	PAR2-GFP	S288c	MATa ast2::GFP::kanMX4 ura3Δ::natMX4 can1Δ::STE2pr-Sp_his5 lyp1Δ his3Δ1 leu2Δ0 ura3Δ0 met15Δ0	Kuzmin lab
LR48	PAR2-GFP	S288c	MATa rgi2::GFP::kanMX4 ura3Δ::natMX4 can1Δ::STE2pr-Sp_his5 lyp1Δ his3Δ1 leu2Δ0 ura3Δ0 met15Δ0	Kuzmin lab
LR50	PAR2-GFP	S288c	MATa gpm3::GFP::kanMX4 ura3Δ::natMX4 can1Δ::STE2pr-Sp_his5 lyp1Δ his3Δ1 leu2Δ0 ura3Δ0 met15Δ0	Kuzmin lab
LR52	PAR2-GFP	S288c	MATa dcs2::GFP::kanMX4 ura3Δ::natMX4 can1Δ::STE2pr-Sp_his5 lyp1Δ his3Δ1 leu2Δ0 ura3Δ0 met15Δ0	Kuzmin lab
LR54	PAR2-GFP	S288c	MATa haa1::GFP::kanMX4 ura3Δ::natMX4 can1Δ::STE2pr-Sp_his5 lyp1Δ his3Δ1 leu2Δ0 ura3Δ0 met15Δ0	Kuzmin lab
LR56	PAR2-GFP	S288c	MATa edc1::GFP::kanMX4 ura3Δ::natMX4 can1Δ::STE2pr-Sp_his5 lyp1Δ his3Δ1 leu2Δ0 ura3Δ0 met15Δ0	Kuzmin lab
LR58	PAR2-GFP	S288c	MATa rpl40b::GFP::kanMX4 ura3Δ::natMX4 can1Δ::STE2pr-Sp_his5 lyp1Δ his3Δ1 leu2Δ0 ura3Δ0 met15Δ0	Kuzmin lab
LR60	PAR2-GFP	S288c	MATa pcl7::GFP::kanMX4 ura3Δ::natMX4 can1Δ::STE2pr-Sp_his5 lyp1Δ his3Δ1 leu2Δ0 ura3Δ0 met15Δ0	Kuzmin lab
LR62	PAR2-GFP	S288c	MATa emi2::GFP::kanMX4 ura3Δ::natMX4 can1Δ::STE2pr-Sp_his5 lyp1Δ his3Δ1 leu2Δ0 ura3Δ0 met15Δ0	Kuzmin lab
LR64	PAR2-GFP	S288c	MATa msg5::GFP::kanMX4 ura3Δ::natMX4 can1Δ::STE2pr-Sp_his5 lyp1Δ his3Δ1 leu2Δ0 ura3Δ0 met15Δ0	Kuzmin lab
LR66	PAR2-GFP	S288c	MATa ylr225c::GFP::kanMX4 ura3Δ::natMX4 can1Δ::STE2pr-Sp_his5 lyp1Δ his3Δ1 leu2Δ0 ura3Δ0 met15Δ0	Kuzmin lab
LR68	PAR2-GFP	S288c	MATa ape2::GFP::kanMX4 ura3Δ::natMX4 can1Δ::STE2pr-Sp_his5 lyp1Δ his3Δ1 leu2Δ0 ura3Δ0 met15Δ0	Kuzmin lab
LR70	PAR2-GFP	S288c	MATa por1::GFP::kanMX4 ura3Δ::natMX4 can1Δ::STE2pr-Sp_his5 lyp1Δ his3Δ1 leu2Δ0 ura3Δ0 met15Δ0	Kuzmin lab
LR72	PAR2-GFP	S288c	MATa ykr096w::GFP::kanMX4 ura3Δ::natMX4 can1Δ::STE2pr-Sp_his5 lyp1Δ his3Δ1 leu2Δ0 ura3Δ0 met15Δ0	Kuzmin lab
LR74	PAR2-GFP	S288c	MATa gic1::GFP::kanMX4 ura3Δ::natMX4 can1Δ::STE2pr-Sp_his5 lyp1Δ his3Δ1 leu2Δ0 ura3Δ0 met15Δ0	Kuzmin lab
LR76	PAR2-GFP	S288c	MATa sds23::GFP::kanMX4 ura3Δ::natMX4 can1Δ::STE2pr-Sp_his5 lyp1Δ his3Δ1 leu2Δ0 ura3Δ0 met15Δ0	Kuzmin lab
LR78	PAR2-GFP	S288c	MATa cyc1::GFP::kanMX4 ura3Δ::natMX4 can1Δ::STE2pr-Sp_his5 lyp1Δ his3Δ1 leu2Δ0 ura3Δ0 met15Δ0	Kuzmin lab
LR80	PAR2-GFP	S288c	MATa apt1::GFP::kanMX4 ura3Δ::natMX4 can1Δ::STE2pr-Sp_his5 lyp1Δ his3Δ1 leu2Δ0 ura3Δ0 met15Δ0	Kuzmin lab
LR82	PAR2-GFP	S288c	MATa sol1::GFP::kanMX4 ura3Δ::natMX4 can1Δ::STE2pr-Sp_his5 lyp1Δ his3Δ1 leu2Δ0 ura3Δ0 met15Δ0	Kuzmin lab
LR84	PAR2-GFP	S288c	MATa pcl8::GFP::kanMX4 ura3Δ::natMX4 can1Δ::STE2pr-Sp_his5 lyp1Δ his3Δ1 leu2Δ0 ura3Δ0 met15Δ0	Kuzmin lab
LR86	PAR2-GFP	S288c	MATa sam4::GFP::kanMX4 ura3Δ::natMX4 can1Δ::STE2pr-Sp_his5 lyp1Δ his3Δ1 leu2Δ0 ura3Δ0 met15Δ0	Kuzmin lab
LR88	PAR2-GFP	S288c	MATa pgm2::GFP::kanMX4 ura3Δ::natMX4 can1Δ::STE2pr-Sp_his5 lyp1Δ his3Δ1 leu2Δ0 ura3Δ0 met15Δ0	Kuzmin lab
LR90	PAR2-GFP	S288c	MATa hms2::GFP::kanMX4 ura3Δ::natMX4 can1Δ::STE2pr-Sp_his5 lyp1Δ his3Δ1 leu2Δ0 ura3Δ0 met15Δ0	Kuzmin lab
LR92	PAR2-GFP	S288c	MATa vhr1::GFP::kanMX4 ura3Δ::natMX4 can1Δ::STE2pr-Sp_his5 lyp1Δ his3Δ1 leu2Δ0 ura3Δ0 met15Δ0	Kuzmin lab
LR94	PAR2-GFP	S288c	MATa yox1::GFP::kanMX4 ura3Δ::natMX4 can1Δ::STE2pr-Sp_his5 lyp1Δ his3Δ1 leu2Δ0 ura3Δ0 met15Δ0	Kuzmin lab
LR98	PAR2-GFP	S288c	MATa ace2::GFP::kanMX4 ura3Δ::natMX4 can1Δ::STE2pr-Sp_his5 lyp1Δ his3Δ1 leu2Δ0 ura3Δ0 met15Δ0	Kuzmin lab
LR100	PAR2-GFP	S288c	MATa gsy2::GFP::kanMX4 ura3Δ::natMX4 can1Δ::STE2pr-Sp_his5 lyp1Δ his3Δ1 leu2Δ0 ura3Δ0 met15Δ0	Kuzmin lab
LR104	PAR2-GFP	S288c	MATa rcr2::GFP::kanMX4 ura3Δ::natMX4 can1Δ::STE2pr-Sp_his5 lyp1Δ his3Δ1 leu2Δ0 ura3Δ0 met15Δ0	Kuzmin lab
LR106	PAR2-GFP	S288c	MATa vps5::GFP::kanMX4 ura3Δ::natMX4 can1Δ::STE2pr-Sp_his5 lyp1Δ his3Δ1 leu2Δ0 ura3Δ0 met15Δ0	Kuzmin lab
LR108	PAR2-GFP	S288c	MATa pho90::GFP::kanMX4 ura3Δ::natMX4 can1Δ::STE2pr-Sp_his5 lyp1Δ his3Δ1 leu2Δ0 ura3Δ0 met15Δ0	Kuzmin lab
LR110	PAR2-GFP	S288c	MATa cue4::GFP::kanMX4 ura3Δ::natMX4 can1Δ::STE2pr-Sp_his5 lyp1Δ his3Δ1 leu2Δ0 ura3Δ0 met15Δ0	Kuzmin lab
LR112	PAR2-GFP	S288c	MATa faa1::GFP::kanMX4 ura3Δ::natMX4 can1Δ::STE2pr-Sp_his5 lyp1Δ his3Δ1 leu2Δ0 ura3Δ0 met15Δ0	Kuzmin lab
LR114	PAR2-GFP	S288c	MATa nsg2::GFP::kanMX4 ura3Δ::natMX4 can1Δ::STE2pr-Sp_his5 lyp1Δ his3Δ1 leu2Δ0 ura3Δ0 met15Δ0	Kuzmin lab
LR116	PAR2-GFP	S288c	MATa rtn1::GFP::kanMX4 ura3Δ::natMX4 can1Δ::STE2pr-Sp_his5 lyp1Δ his3Δ1 leu2Δ0 ura3Δ0 met15Δ0	Kuzmin lab
LR118	PAR2-GFP	S288c	MATa gnp1::GFP::kanMX4 ura3Δ::natMX4 can1Δ::STE2pr-Sp_his5 lyp1Δ his3Δ1 leu2Δ0 ura3Δ0 met15Δ0	Kuzmin lab
LR120	PAR2-GFP	S288c	MATa gip3::GFP::kanMX4 ura3Δ::natMX4 can1Δ::STE2pr-Sp_his5 lyp1Δ his3Δ1 leu2Δ0 ura3Δ0 met15Δ0	Kuzmin lab
LR122	PAR2-GFP	S288c	MATa dnf1::GFP::kanMX4 ura3Δ::natMX4 can1Δ::STE2pr-Sp_his5 lyp1Δ his3Δ1 leu2Δ0 ura3Δ0 met15Δ0	Kuzmin lab
LR124	PAR2-GFP	S288c	MATa gga2::GFP::kanMX4 ura3Δ::natMX4 can1Δ::STE2pr-Sp_his5 lyp1Δ his3Δ1 leu2Δ0 ura3Δ0 met15Δ0	Kuzmin lab
LR126	PAR2-GFP	S288c	MATa cit1::GFP::kanMX4 ura3Δ::natMX4 can1Δ::STE2pr-Sp_his5 lyp1Δ his3Δ1 leu2Δ0 ura3Δ0 met15Δ0	Kuzmin lab
LR128	PAR2-GFP	S288c	MATa glo4::GFP::kanMX4 ura3Δ::natMX4 can1Δ::STE2pr-Sp_his5 lyp1Δ his3Δ1 leu2Δ0 ura3Δ0 met15Δ0	Kuzmin lab
LR130	PAR2-GFP	S288c	MATa ntg2::GFP::kanMX4 ura3Δ::natMX4 can1Δ::STE2pr-Sp_his5 lyp1Δ his3Δ1 leu2Δ0 ura3Δ0 met15Δ0	Kuzmin lab
LR132	PAR2-GFP	S288c	MATa ubx6::GFP::kanMX4 ura3Δ::natMX4 can1Δ::STE2pr-Sp_his5 lyp1Δ his3Δ1 leu2Δ0 ura3Δ0 met15Δ0	Kuzmin lab
LR134	PAR2-GFP	S288c	MATa rps22b::GFP::kanMX4 ura3Δ::natMX4 can1Δ::STE2pr-Sp_his5 lyp1Δ his3Δ1 leu2Δ0 ura3Δ0 met15Δ0	Kuzmin lab
LR136	PAR2-GFP	S288c	MATa stp3::GFP::kanMX4 ura3Δ::natMX4 can1Δ::STE2pr-Sp_his5 lyp1Δ his3Δ1 leu2Δ0 ura3Δ0 met15Δ0	Kuzmin lab
LR138	PAR2-GFP	S288c	MATa dls1::GFP::kanMX4 ura3Δ::natMX4 can1Δ::STE2pr-Sp_his5 lyp1Δ his3Δ1 leu2Δ0 ura3Δ0 met15Δ0	Kuzmin lab
LR140	PAR2-GFP	S288c	MATa pdr1::GFP::kanMX4 ura3Δ::natMX4 can1Δ::STE2pr-Sp_his5 lyp1Δ his3Δ1 leu2Δ0 ura3Δ0 met15Δ0	Kuzmin lab
LR142	PAR2-GFP	S288c	MATa grx2::GFP::kanMX4 ura3Δ::natMX4 can1Δ::STE2pr-Sp_his5 lyp1Δ his3Δ1 leu2Δ0 ura3Δ0 met15Δ0	Kuzmin lab
LR144	PAR2-GFP	S288c	MATa ylr108c::GFP::kanMX4 ura3Δ::natMX4 can1Δ::STE2pr-Sp_his5 lyp1Δ his3Δ1 leu2Δ0 ura3Δ0 met15Δ0	Kuzmin lab
LR148	PAR2-GFP	S288c	MATa yap7::GFP::kanMX4 ura3Δ::natMX4 can1Δ::STE2pr-Sp_his5 lyp1Δ his3Δ1 leu2Δ0 ura3Δ0 met15Δ0	Kuzmin lab
LR150	PAR2-GFP	S288c	MATa mig2::GFP::kanMX4 ura3Δ::natMX4 can1Δ::STE2pr-Sp_his5 lyp1Δ his3Δ1 leu2Δ0 ura3Δ0 met15Δ0	Kuzmin lab
LR154	PAR2-GFP	S288c	MATa ymr310c::GFP::kanMX4 ura3Δ::natMX4 can1Δ::STE2pr-Sp_his5 lyp1Δ his3Δ1 leu2Δ0 ura3Δ0 met15Δ0	Kuzmin lab
LR156	PAR2-GFP	S288c	MATa pap2::GFP::kanMX4 ura3Δ::natMX4 can1Δ::STE2pr-Sp_his5 lyp1Δ his3Δ1 leu2Δ0 ura3Δ0 met15Δ0	Kuzmin lab
LR158	PAR2-GFP	S288c	MATa clb4::GFP::kanMX4 ura3Δ::natMX4 can1Δ::STE2pr-Sp_his5 lyp1Δ his3Δ1 leu2Δ0 ura3Δ0 met15Δ0	Kuzmin lab
LR160	PAR2-GFP	S288c	MATa pex30::GFP::kanMX4 ura3Δ::natMX4 can1Δ::STE2pr-Sp_his5 lyp1Δ his3Δ1 leu2Δ0 ura3Δ0 met15Δ0	Kuzmin lab
LR162	PAR2-GFP	S288c	MATa inp53::GFP::kanMX4 ura3Δ::natMX4 can1Δ::STE2pr-Sp_his5 lyp1Δ his3Δ1 leu2Δ0 ura3Δ0 met15Δ0	Kuzmin lab
LR164	PAR2-GFP	S288c	MATa mdg1::GFP::kanMX4 ura3Δ::natMX4 can1Δ::STE2pr-Sp_his5 lyp1Δ his3Δ1 leu2Δ0 ura3Δ0 met15Δ0	Kuzmin lab
LR166	PAR2-GFP	S288c	MATa cpt1::GFP::kanMX4 ura3Δ::natMX4 can1Δ::STE2pr-Sp_his5 lyp1Δ his3Δ1 leu2Δ0 ura3Δ0 met15Δ0	Kuzmin lab
LR170	PAR2-GFP	S288c	MATa icy1::GFP::kanMX4 ura3Δ::natMX4 can1Δ::STE2pr-Sp_his5 lyp1Δ his3Δ1 leu2Δ0 ura3Δ0 met15Δ0	Kuzmin lab
LR172	PAR2-GFP	S288c	MATa svs1::GFP::kanMX4 ura3Δ::natMX4 can1Δ::STE2pr-Sp_his5 lyp1Δ his3Δ1 leu2Δ0 ura3Δ0 met15Δ0	Kuzmin lab
LR176	PAR2-GFP	S288c	MATa hta1::GFP::kanMX4 ura3Δ::natMX4 can1Δ::STE2pr-Sp_his5 lyp1Δ his3Δ1 leu2Δ0 ura3Δ0 met15Δ0	Kuzmin lab
LR178	PAR2-GFP	S288c	MATa emp46::GFP::kanMX4 ura3Δ::natMX4 can1Δ::STE2pr-Sp_his5 lyp1Δ his3Δ1 leu2Δ0 ura3Δ0 met15Δ0	Kuzmin lab
LR180	PAR2-GFP	S288c	MATa lcb4::GFP::kanMX4 ura3Δ::natMX4 can1Δ::STE2pr-Sp_his5 lyp1Δ his3Δ1 leu2Δ0 ura3Δ0 met15Δ0	Kuzmin lab
LR182	PAR2-GFP	S288c	MATa yap1801::GFP::kanMX4 ura3Δ::natMX4 can1Δ::STE2pr-Sp_his5 lyp1Δ his3Δ1 leu2Δ0 ura3Δ0 met15Δ0	Kuzmin lab
LR184	PAR2-GFP random pair	S288c	MATa skg1::GFP::kanMX4 ura3Δ::natMX4 can1Δ::STE2pr-Sp_his5 lyp1Δ his3Δ1 leu2Δ0 ura3Δ0 met15Δ0	Kuzmin lab
LR186	PAR2-GFP random pair	S288c	MATa ymr310c::GFP::kanMX4 ura3Δ::natMX4 can1Δ::STE2pr-Sp_his5 lyp1Δ his3Δ1 leu2Δ0 ura3Δ0 met15Δ0	Kuzmin lab
LR188	PAR2-GFP random pair	S288c	MATa cit1::GFP::kanMX4 ura3Δ::natMX4 can1Δ::STE2pr-Sp_his5 lyp1Δ his3Δ1 leu2Δ0 ura3Δ0 met15Δ0	Kuzmin lab
LR191	par1 deletion PAR2-GFP	S288c	MATa ski7::GFP::kanMX4 hbs1Δ::natMX4 can1Δ0::STE2pr-Sp_HIS5 lyp1Δ his3Δ1 leu2Δ0 ura3Δ0 met15Δ0	Kuzmin lab
LR193	par1 deletion PAR2-GFP	S288c	MATa ybr259w::GFP::kanMX4 rtt101Δ::natMX4 can1Δ0::STE2pr-Sp_HIS5 lyp1Δ his3Δ1 leu2Δ0 ura3Δ0 met15Δ0	Kuzmin lab
LR197	par1 deletion PAR2-GFP	S288c	MATa yeh2::GFP::kanMX4 yeh1Δ::natMX4 can1Δ0::STE2pr-Sp_HIS5 lyp1Δ his3Δ1 leu2Δ0 ura3Δ0 met15Δ0	Kuzmin lab
LR199	par1 deletion PAR2-GFP	S288c	MATa sip3::GFP::kanMX4 lam1Δ::natMX4 can1Δ0::STE2pr-Sp_HIS5 lyp1Δ his3Δ1 leu2Δ0 ura3Δ0 met15Δ0	Kuzmin lab
LR201	par1 deletion PAR2-GFP	S288c	MATa cpr2::GFP::kanMX4 cpr5Δ::natMX4 can1Δ0::STE2pr-Sp_HIS5 lyp1Δ::STE3pr-LEU2 his3Δ1 leu2Δ0 ura3Δ0 met15Δ0	Kuzmin lab
LR203	par1 deletion PAR2-GFP	S288c	MATa gin4::GFP::kanMX4 kcc4Δ::natMX4 can1Δ0::STE2pr-Sp_HIS5 lyp1Δ his3Δ1 leu2Δ0 ura3Δ0 met15Δ0	Kuzmin lab
LR205	par1 deletion PAR2-GFP	S288c	MATa svl3::GFP::kanMX4 pam1Δ::natMX4 can1Δ0::STE2pr-Sp_HIS5 lyp1Δ his3Δ1 leu2Δ0 ura3Δ0 met15Δ0	Kuzmin lab
LR207	par1 deletion PAR2-GFP	S288c	MATa osm1::GFP::kanMX4 frd1Δ::natMX4 can1Δ0::STE2pr-Sp_HIS5 lyp1Δ his3Δ1 leu2Δ0 ura3Δ0 met15Δ0	Kuzmin lab
LR209	par1 deletion PAR2-GFP	S288c	MATa flc1::GFP::kanMX4 flc3Δ::natMX4 can1Δ0::STE2pr-Sp_HIS5 lyp1Δ his3Δ1 leu2Δ0 ura3Δ0 met15Δ0	Kuzmin lab
LR211	par1 deletion PAR2-GFP	S288c	MATa rga1::GFP::kanMX4 rga2Δ::natMX4 can1Δ0::STE2pr-Sp_HIS5 lyp1Δ his3Δ1 leu2Δ0 ura3Δ0 met15Δ0	Kuzmin lab
LR213	par1 deletion PAR2-GFP	S288c	MATa seg1::GFP::kanMX4 seg2Δ::natMX4 can1Δ0::STE2pr-Sp_HIS5 lyp1Δ his3Δ1 leu2Δ0 ura3Δ0 met15Δ0	Kuzmin lab
LR215	par1 deletion PAR2-GFP	S288c	MATa ina1::GFP::kanMX4 fat3Δ::natMX4 can1Δ0::STE2pr-Sp_HIS5 lyp1Δ::STE3pr-LEU2 his3Δ1 leu2Δ0 ura3Δ0 met15Δ0	Kuzmin lab
LR217	par1 deletion PAR2-GFP	S288c	MATa ynl194c::GFP::kanMX4 fmp45Δ::natMX4 can1Δ0::STE2pr-Sp_HIS5 lyp1Δ his3Δ1 leu2Δ0 ura3Δ0 met15Δ0	Kuzmin lab
LR219	par1 deletion PAR2-GFP	S288c	MATa skg1::GFP::kanMX4 aim20Δ::natMX4 can1Δ0::STE2pr-Sp_HIS5 lyp1Δ his3Δ1 leu2Δ0 ura3Δ0 met15Δ0	Kuzmin lab
LR221	par1 deletion PAR2-GFP	S288c	MATa mkk2::GFP::kanMX4 mkk1Δ::natMX4 can1Δ0::STE2pr-Sp_HIS5 lyp1Δ his3Δ1 leu2Δ0 ura3Δ0 met15Δ0	Kuzmin lab
LR223	par1 deletion PAR2-GFP	S288c	MATa puf2::GFP::kanMX4 jsn1Δ::natMX4 can1Δ0::STE2pr-Sp_HIS5 lyp1Δ his3Δ1 leu2Δ0 ura3Δ0 met15Δ0	Kuzmin lab
LR225	par1 deletion PAR2-GFP	S288c	MATa frk1::GFP::kanMX4 kin4Δ::natMX4 can1Δ0::STE2pr-Sp_HIS5 lyp1Δ his3Δ1 leu2Δ0 ura3Δ0 met15Δ0	Kuzmin lab
LR227	par1 deletion PAR2-GFP	S288c	MATa nth1::GFP::kanMX4 nth2Δ::natMX4 can1Δ0::STE2pr-Sp_HIS5 lyp1Δ his3Δ1 leu2Δ0 ura3Δ0 met15Δ0	Kuzmin lab
LR229	par1 deletion PAR2-GFP	S288c	MATa gpb1::GFP::kanMX4 gpb2Δ::natMX4 can1Δ0::STE2pr-Sp_HIS5 lyp1Δ his3Δ1 leu2Δ0 ura3Δ0 met15Δ0	Kuzmin lab
LR231	par1 deletion PAR2-GFP	S288c	MATa ura10::GFP::kanMX4 ura5Δ::natMX4 can1Δ0::STE2pr-Sp_HIS5 lyp1Δ his3Δ1 leu2Δ0 ura3Δ0 met15Δ0	Kuzmin lab
LR233	par1 deletion PAR2-GFP	S288c	MATa ast2::GFP::kanMX4 ast1Δ::natMX4 can1Δ0::STE2pr-Sp_HIS5 lyp1Δ::STE3pr-LEU2 his3Δ1 leu2Δ0 ura3Δ0 met15Δ0	Kuzmin lab
LR235	par1 deletion PAR2-GFP	S288c	MATa rgi2::GFP::kanMX4 rgi1Δ::natMX4 can1Δ0::STE2pr-Sp_HIS5 lyp1Δ his3Δ1 leu2Δ0 ura3Δ0 met15Δ0	Kuzmin lab
LR237	par1 deletion PAR2-GFP	S288c	MATa gpm3::GFP::kanMX4 gpm2Δ::natMX4 can1Δ0::STE2pr-Sp_HIS5 lyp1Δ his3Δ1 leu2Δ0 ura3Δ0 met15Δ0	Kuzmin lab
LR239	par1 deletion PAR2-GFP	S288c	MATa dcs2::GFP::kanMX4 dcs1Δ::natMX4 can1Δ0::STE2pr-Sp_HIS5 lyp1Δ his3Δ1 leu2Δ0 ura3Δ0 met15Δ0	Kuzmin lab
LR241	par1 deletion PAR2-GFP	S288c	MATa haa1::GFP::kanMX4 cup2Δ::natMX4 can1Δ0::STE2pr-Sp_HIS5 lyp1Δ his3Δ1 leu2Δ0 ura3Δ0 met15Δ0	Kuzmin lab
LR243	par1 deletion PAR2-GFP	S288c	MATa edc1::GFP::kanMX4 edc2Δ::natMX4 can1Δ0::STE2pr-Sp_HIS5 lyp1Δ his3Δ1 leu2Δ0 ura3Δ0 met15Δ0	Kuzmin lab
LR245	par1 deletion PAR2-GFP	S288c	MATa rpl40b::GFP::kanMX4 rpl40aΔ::natMX4 can1Δ0::STE2pr-Sp_HIS5 lyp1Δ his3Δ1 leu2Δ0 ura3Δ0 met15Δ0	Kuzmin lab
LR247	par1 deletion PAR2-GFP	S288c	MATa pcl7::GFP::kanMX4 pcl6Δ::natMX4 can1Δ0::STE2pr-Sp_HIS5 lyp1Δ his3Δ1 leu2Δ0 ura3Δ0 met15Δ0	Kuzmin lab
LR249	par1 deletion PAR2-GFP	S288c	MATa emi2::GFP::kanMX4 glk1Δ::natMX4 can1Δ0::STE2pr-Sp_HIS5 lyp1Δ his3Δ1 leu2Δ0 ura3Δ0 met15Δ0	Kuzmin lab
LR251	par1 deletion PAR2-GFP	S288c	MATa msg5::GFP::kanMX4 sdp1Δ::natMX4 can1Δ0::STE2pr-Sp_HIS5 lyp1Δ his3Δ1 leu2Δ0 ura3Δ0 met15Δ0	Kuzmin lab
LR253	par1 deletion PAR2-GFP	S288c	MATa ylr225c::GFP::kanMX4 ydr222wΔ::natMX4 can1Δ0::STE2pr-Sp_HIS5 lyp1Δ his3Δ1 leu2Δ0 ura3Δ0 met15Δ0	Kuzmin lab
LR255	par1 deletion PAR2-GFP	S288c	MATa ape2::GFP::kanMX4 aap1Δ::natMX4 can1Δ0::STE2pr-Sp_HIS5 lyp1Δ his3Δ1 leu2Δ0 ura3Δ0 met15Δ0	Kuzmin lab
LR257	par1 deletion PAR2-GFP	S288c	MATa por1::GFP::kanMX4 por2Δ::natMX4 can1Δ0::STE2pr-Sp_HIS5 lyp1Δ his3Δ1 leu2Δ0 ura3Δ0 met15Δ0	Kuzmin lab
LR259	par1 deletion PAR2-GFP	S288c	MATa esl2::GFP::kanMX4 esl1Δ::natMX4 can1Δ0::STE2pr-Sp_HIS5 lyp1Δ his3Δ1 leu2Δ0 ura3Δ0 met15Δ0	Kuzmin lab
LR261	par1 deletion PAR2-GFP	S288c	MATa gic1::GFP::kanMX4 gic2Δ::natMX4 can1Δ0::STE2pr-Sp_HIS5 lyp1Δ his3Δ1 leu2Δ0 ura3Δ0 met15Δ0	Kuzmin lab
LR263	par1 deletion PAR2-GFP	S288c	MATa sds23::GFP::kanMX4 sds24Δ::natMX4 can1Δ0::STE2pr-Sp_HIS5 lyp1Δ his3Δ1 leu2Δ0 ura3Δ0 met15Δ0	Kuzmin lab
LR265	par1 deletion PAR2-GFP	S288c	MATa cyc1::GFP::kanMX4 cyc7Δ::natMX4 can1Δ0::STE2pr-Sp_HIS5 lyp1Δ::STE3pr-LEU2 his3Δ1 leu2Δ0 ura3Δ0 met15Δ0	Kuzmin lab
LR267	par1 deletion PAR2-GFP	S288c	MATa apt1::GFP::kanMX4 apt2Δ::natMX4 can1Δ0::STE2pr-Sp_HIS5 lyp1Δ his3Δ1 leu2Δ0 ura3Δ0 met15Δ0	Kuzmin lab
LR269	par1 deletion PAR2-GFP	S288c	MATa sol1::GFP::kanMX4 sol2Δ::natMX4 can1Δ0::STE2pr-Sp_HIS5 lyp1Δ::STE3pr-LEU2 his3Δ1 leu2Δ0 ura3Δ0 met15Δ0	Kuzmin lab
LR271	par1 deletion PAR2-GFP	S288c	MATa pcl8::GFP::kanMX4 pcl10Δ::natMX4 can1Δ0::STE2pr-Sp_HIS5 lyp1Δ his3Δ1 leu2Δ0 ura3Δ0 met15Δ0	Kuzmin lab
LR273	par1 deletion PAR2-GFP	S288c	MATa sam4::GFP::kanMX4 mht1Δ::natMX4 can1Δ0::STE2pr-Sp_HIS5 lyp1Δ his3Δ1 leu2Δ0 ura3Δ0 met15Δ0	Kuzmin lab
LR275	par1 deletion PAR2-GFP	S288c	MATa pgm2::GFP::kanMX4 pgm1Δ::natMX4 can1Δ0::STE2pr-Sp_HIS5 lyp1Δ his3Δ1 leu2Δ0 ura3Δ0 met15Δ0	Kuzmin lab
LR277	par1 deletion PAR2-GFP	S288c	MATa hms2::GFP::kanMX4 skn7Δ::natMX4 can1Δ0::STE2pr-Sp_HIS5 lyp1Δ his3Δ1 leu2Δ0 ura3Δ0 met15Δ0	Kuzmin lab
LR279	par1 deletion PAR2-GFP	S288c	MATa vhr1::GFP::kanMX4 vhr2Δ::natMX4 can1Δ0::STE2pr-Sp_HIS5 lyp1Δ his3Δ1 leu2Δ0 ura3Δ0 met15Δ0	Kuzmin lab
LR281	par1 deletion PAR2-GFP	S288c	MATa yox1::GFP::kanMX4 yhp1Δ::natMX4 can1Δ0::STE2pr-Sp_HIS5 lyp1Δ his3Δ1 leu2Δ0 ura3Δ0 met15Δ0	Kuzmin lab
LR285	par1 deletion PAR2-GFP	S288c	MATa ace2::GFP::kanMX4 swi5Δ::natMX4 can1Δ0::STE2pr-Sp_HIS5 lyp1Δ his3Δ1 leu2Δ0 ura3Δ0 met15Δ0	Kuzmin lab
LR287	par1 deletion PAR2-GFP	S288c	MATa gsy2::GFP::kanMX4 gsy1Δ::natMX4 can1Δ0::STE2pr-Sp_HIS5 lyp1Δ his3Δ1 leu2Δ0 ura3Δ0 met15Δ0	Kuzmin lab
LR291	par1 deletion PAR2-GFP	S288c	MATa rcr2::GFP::kanMX4 rcr1Δ::natMX4 can1Δ0::STE2pr-Sp_HIS5 lyp1Δ his3Δ1 leu2Δ0 ura3Δ0 met15Δ0	Kuzmin lab
LR293	par1 deletion PAR2-GFP	S288c	MATa vps5::GFP::kanMX4 ykr078wΔ::natMX4 can1Δ0::STE2pr-Sp_HIS5 lyp1Δ his3Δ1 leu2Δ0 ura3Δ0 met15Δ0	Kuzmin lab
LR295	par1 deletion PAR2-GFP	S288c	MATa pho90::GFP::kanMX4 pho87Δ::natMX4 can1Δ0::STE2pr-Sp_HIS5 lyp1Δ his3Δ1 leu2Δ0 ura3Δ0 met15Δ0	Kuzmin lab
LR297	par1 deletion PAR2-GFP	S288c	MATa cue4::GFP::kanMX4 cue1Δ::natMX4 can1Δ0::STE2pr-Sp_HIS5 lyp1Δ his3Δ1 leu2Δ0 ura3Δ0 met15Δ0	Kuzmin lab
LR299	par1 deletion PAR2-GFP	S288c	MATa faa1::GFP::kanMX4 faa4Δ::natMX4 can1Δ0::STE2pr-Sp_HIS5 lyp1Δ::STE3pr-LEU2 his3Δ1 leu2Δ0 ura3Δ0 met15Δ0	Kuzmin lab
LR301	par1 deletion PAR2-GFP	S288c	MATa nsg2::GFP::kanMX4 nsg1Δ::natMX4 can1Δ0::STE2pr-Sp_HIS5 lyp1Δ::STE3pr-LEU2 his3Δ1 leu2Δ0 ura3Δ0 met15Δ0	Kuzmin lab
LR303	par1 deletion PAR2-GFP	S288c	MATa rtn1::GFP::kanMX4 rtn2Δ::natMX4 can1Δ0::STE2pr-Sp_HIS5 lyp1Δ::STE3pr-LEU2 his3Δ1 leu2Δ0 ura3Δ0 met15Δ0	Kuzmin lab
LR305	par1 deletion PAR2-GFP	S288c	MATa gnp1::GFP::kanMX4 agp1Δ::natMX4 can1Δ0::STE2pr-Sp_HIS5 lyp1Δ his3Δ1 leu2Δ0 ura3Δ0 met15Δ0	Kuzmin lab
LR307	par1 deletion PAR2-GFP	S288c	MATa gip3::GFP::kanMX4 her1Δ::natMX4 can1Δ0::STE2pr-Sp_HIS5 lyp1Δ his3Δ1 leu2Δ0 ura3Δ0 met15Δ0	Kuzmin lab
LR309	par1 deletion PAR2-GFP	S288c	MATa dnf1::GFP::kanMX4 dnf2Δ::natMX4 can1Δ0::STE2pr-Sp_HIS5 lyp1Δ his3Δ1 leu2Δ0 ura3Δ0 met15Δ0	Kuzmin lab
LR311	par1 deletion PAR2-GFP	S288c	MATa gga2::GFP::kanMX4 gga1Δ::natMX4 can1Δ0::STE2pr-Sp_HIS5 lyp1Δ his3Δ1 leu2Δ0 ura3Δ0 met15Δ0	Kuzmin lab
LR313	par1 deletion PAR2-GFP	S288c	MATa cit1::GFP::kanMX4 cit2Δ::natMX4 can1Δ0::STE2pr-Sp_HIS5 lyp1Δ his3Δ1 leu2Δ0 ura3Δ0 met15Δ0	Kuzmin lab
LR315	par1 deletion PAR2-GFP	S288c	MATa glo4::GFP::kanMX4 glo2Δ::natMX4 can1Δ0::STE2pr-Sp_HIS5 lyp1Δ his3Δ1 leu2Δ0 ura3Δ0 met15Δ0	Kuzmin lab
LR317	par1 deletion PAR2-GFP	S288c	MATa ntg2::GFP::kanMX4 ntg1Δ::natMX4 can1Δ0::STE2pr-Sp_HIS5 lyp1Δ his3Δ1 leu2Δ0 ura3Δ0 met15Δ0	Kuzmin lab
LR319	par1 deletion PAR2-GFP	S288c	MATa ubx6::GFP::kanMX4 ubx7Δ::natMX4 can1Δ0::STE2pr-Sp_HIS5 lyp1Δ::STE3pr-LEU2 his3Δ1 leu2Δ0 ura3Δ0 met15Δ0	Kuzmin lab
LR321	par1 deletion PAR2-GFP	S288c	MATa rps22b::GFP::kanMX4 rps22aΔ::natMX4 can1Δ0::STE2pr-Sp_HIS5 lyp1Δ his3Δ1 leu2Δ0 ura3Δ0 met15Δ0	Kuzmin lab
LR323	par1 deletion PAR2-GFP	S288c	MATa stp3::GFP::kanMX4 stp4Δ::natMX4 can1Δ0::STE2pr-Sp_HIS5 lyp1Δ his3Δ1 leu2Δ0 ura3Δ0 met15Δ0	Kuzmin lab
LR325	par1 deletion PAR2-GFP	S288c	MATa dls1::GFP::kanMX4 dpb3Δ::natMX4 can1Δ0::STE2pr-Sp_HIS5 lyp1Δ his3Δ1 leu2Δ0 ura3Δ0 met15Δ0	Kuzmin lab
LR327	par1 deletion PAR2-GFP	S288c	MATa pdr1::GFP::kanMX4 pdr3Δ::natMX4 can1Δ0::STE2pr-Sp_HIS5 lyp1Δ his3Δ1 leu2Δ0 ura3Δ0 met15Δ0	Kuzmin lab
LR329	par1 deletion PAR2-GFP	S288c	MATa grx2::GFP::kanMX4 grx1Δ::natMX4 can1Δ0::STE2pr-Sp_HIS5 lyp1Δ his3Δ1 leu2Δ0 ura3Δ0 met15Δ0	Kuzmin lab
LR331	par1 deletion PAR2-GFP	S288c	MATa ylr108c::GFP::kanMX4 ydr132cΔ::natMX4 can1Δ0::STE2pr-Sp_HIS5 lyp1Δ his3Δ1 leu2Δ0 ura3Δ0 met15Δ0	Kuzmin lab
LR335	par1 deletion PAR2-GFP	S288c	MATa yap7::GFP::kanMX4 yap5Δ::natMX4 can1Δ0::STE2pr-Sp_HIS5 lyp1Δ his3Δ1 leu2Δ0 ura3Δ0 met15Δ0	Kuzmin lab
LR337	par1 deletion PAR2-GFP	S288c	MATa mig2::GFP::kanMX4 mig3Δ::natMX4 can1Δ0::STE2pr-Sp_HIS5 lyp1Δ his3Δ1 leu2Δ0 ura3Δ0 met15Δ0	Kuzmin lab
LR341	par1 deletion PAR2-GFP	S288c	MATa ymr310c::GFP::kanMX4 ygr283cΔ::natMX4 can1Δ0::STE2pr-Sp_HIS5 lyp1Δ his3Δ1 leu2Δ0 ura3Δ0 met15Δ0	Kuzmin lab
LR343	par1 deletion PAR2-GFP	S288c	MATa pap2::GFP::kanMX4 trf5Δ::natMX4 can1Δ0::STE2pr-Sp_HIS5 lyp1Δ his3Δ1 leu2Δ0 ura3Δ0 met15Δ0	Kuzmin lab
LR345	par1 deletion PAR2-GFP	S288c	MATa clb4::GFP::kanMX4 clb3Δ::natMX4 can1Δ0::STE2pr-Sp_HIS5 lyp1Δ his3Δ1 leu2Δ0 ura3Δ0 met15Δ0	Kuzmin lab
LR347	par1 deletion PAR2-GFP	S288c	MATa pex30::GFP::kanMX4 pex31Δ::natMX4 can1Δ0::STE2pr-Sp_HIS5 lyp1Δ his3Δ1 leu2Δ0 ura3Δ0 met15Δ0	Kuzmin lab
LR349	par1 deletion PAR2-GFP	S288c	MATa inp53::GFP::kanMX4 inp52Δ::natMX4 can1Δ0::STE2pr-Sp_HIS5 lyp1Δ::STE3pr-LEU2 his3Δ1 leu2Δ0 ura3Δ0 met15Δ0	Kuzmin lab
LR351	par1 deletion PAR2-GFP	S288c	MATa mdg1::GFP::kanMX4 crp1Δ::natMX4 can1Δ0::STE2pr-Sp_HIS5 lyp1Δ his3Δ1 leu2Δ0 ura3Δ0 met15Δ0	Kuzmin lab
LR353	par1 deletion PAR2-GFP	S288c	MATa cpt1::GFP::kanMX4 ept1Δ::natMX4 can1Δ0::STE2pr-Sp_HIS5 lyp1Δ his3Δ1 leu2Δ0 ura3Δ0 met15Δ0	Kuzmin lab
LR357	par1 deletion PAR2-GFP	S288c	MATa icy1::GFP::kanMX4 icy2Δ::natMX4 can1Δ0::STE2pr-Sp_HIS5 lyp1Δ his3Δ1 leu2Δ0 ura3Δ0 met15Δ0	Kuzmin lab
LR359	par1 deletion PAR2-GFP	S288c	MATa svs1::GFP::kanMX4 srl1Δ::natMX4 can1Δ0::STE2pr-Sp_HIS5 lyp1Δ his3Δ1 leu2Δ0 ura3Δ0 met15Δ0	Kuzmin lab
LR363	par1 deletion PAR2-GFP	S288c	MATa hta1::GFP::kanMX4 hta2Δ::natMX4 can1Δ0::STE2pr-Sp_HIS5 lyp1Δ his3Δ1 leu2Δ0 ura3Δ0 met15Δ0	Kuzmin lab
LR365	par1 deletion PAR2-GFP	S288c	MATa emp46::GFP::kanMX4 emp47Δ::natMX4 can1Δ0::STE2pr-Sp_HIS5 lyp1Δ his3Δ1 leu2Δ0 ura3Δ0 met15Δ0	Kuzmin lab
LR367	par1 deletion PAR2-GFP	S288c	MATa lcb4::GFP::kanMX4 lcb5Δ::natMX4 can1Δ0::STE2pr-Sp_HIS5 lyp1Δ his3Δ1 leu2Δ0 ura3Δ0 met15Δ0	Kuzmin lab
LR369	par1 deletion PAR2-GFP	S288c	MATa yap1801::GFP::kanMX4 yap1802Δ::natMX4 can1Δ0::STE2pr-Sp_HIS5 lyp1Δ his3Δ1 leu2Δ0 ura3Δ0 met15Δ0	Kuzmin lab
LR371	par1 deletion PAR2-GFP random pair	S288c	MATa skg1::GFP::kanMX4 cit2Δ::natMX4 can1Δ0::STE2pr-Sp_HIS5 lyp1Δ his3Δ1 leu2Δ0 ura3Δ0 met15Δ0	Kuzmin lab
LR373	par1 deletion PAR2-GFP random pair	S288c	MATa ymr310c::GFP::kanMX4 aim20Δ::natMX4 can1Δ0::STE2pr-Sp_HIS5 lyp1Δ his3Δ1 leu2Δ0 ura3Δ0 met15Δ0	Kuzmin lab
LR375	par1 deletion PAR2-GFP random pair	S288c	MATa cit1::GFP::kanMX4 ygr283cΔ::natMX4 can1Δ0::STE2pr-Sp_HIS5 lyp1Δ his3Δ1 leu2Δ0 ura3Δ0 met15Δ0	Kuzmin lab
LR192	PAR1-GFP par2 deletion	S288c	MATa hbs1::GFP::kanMX4 ski7Δ::natMX4 can1Δ0::STE2pr-Sp_HIS5 lyp1Δ his3Δ1 leu2Δ0 ura3Δ0 met15Δ0	Kuzmin lab
LR194	PAR1-GFP par2 deletion	S288c	MATa rtt101::GFP::kanMX4 ybr259wΔ::natMX4 can1Δ0::STE2pr-Sp_HIS5 lyp1Δ his3Δ1 leu2Δ0 ura3Δ0 met15Δ0	Kuzmin lab
LR198	PAR1-GFP par2 deletion	S288c	MATa yeh1::GFP::kanMX4 yeh2Δ::natMX4 can1Δ0::STE2pr-Sp_HIS5 lyp1Δ his3Δ1 leu2Δ0 ura3Δ0 met15Δ0	Kuzmin lab
LR200	PAR1-GFP par2 deletion	S288c	MATa lam1::GFP::kanMX4 sip3Δ::natMX4 can1Δ0::STE2pr-Sp_HIS5 lyp1Δ::STE3pr-LEU2 his3Δ1 leu2Δ0 ura3Δ0 met15Δ0	Kuzmin lab
LR202	PAR1-GFP par2 deletion	S288c	MATa cpr5::GFP::kanMX4 cpr2Δ::natMX4 can1Δ0::STE2pr-Sp_HIS5 lyp1Δ::STE3pr-LEU2 his3Δ1 leu2Δ0 ura3Δ0 met15Δ0	Kuzmin lab
LR204	PAR1-GFP par2 deletion	S288c	MATa kcc4::GFP::kanMX4 gin4Δ::natMX4 can1Δ0::STE2pr-Sp_HIS5 lyp1Δ his3Δ1 leu2Δ0 ura3Δ0 met15Δ0	Kuzmin lab
LR206	PAR1-GFP par2 deletion	S288c	MATa pam1::GFP::kanMX4 svl3Δ::natMX4 can1Δ0::STE2pr-Sp_HIS5 lyp1Δ his3Δ1 leu2Δ0 ura3Δ0 met15Δ0	Kuzmin lab
LR208	PAR1-GFP par2 deletion	S288c	MATa frd1::GFP::kanMX4 osm1Δ::natMX4 can1Δ0::STE2pr-Sp_HIS5 lyp1Δ his3Δ1 leu2Δ0 ura3Δ0 met15Δ0	Kuzmin lab
LR210	PAR1-GFP par2 deletion	S288c	MATa flc3::GFP::kanMX4 flc1Δ::natMX4 can1Δ0::STE2pr-Sp_HIS5 lyp1Δ his3Δ1 leu2Δ0 ura3Δ0 met15Δ0	Kuzmin lab
LR212	PAR1-GFP par2 deletion	S288c	MATa rga2::GFP::kanMX4 rga1Δ::natMX4 can1Δ0::STE2pr-Sp_HIS5 lyp1Δ his3Δ1 leu2Δ0 ura3Δ0 met15Δ0	Kuzmin lab
LR214	PAR1-GFP par2 deletion	S288c	MATa seg2::GFP::kanMX4 seg1Δ::natMX4 can1Δ0::STE2pr-Sp_HIS5 lyp1Δ his3Δ1 leu2Δ0 ura3Δ0 met15Δ0	Kuzmin lab
LR216	PAR1-GFP par2 deletion	S288c	MATa fat3::GFP::kanMX4 ina1Δ::natMX4 can1Δ0::STE2pr-Sp_HIS5 lyp1Δ his3Δ1 leu2Δ0 ura3Δ0 met15Δ0	Kuzmin lab
LR218	PAR1-GFP par2 deletion	S288c	MATa fmp45::GFP::kanMX4 ynl194cΔ::natMX4 can1Δ0::STE2pr-Sp_HIS5 lyp1Δ his3Δ1 leu2Δ0 ura3Δ0 met15Δ0	Kuzmin lab
LR220	PAR1-GFP par2 deletion	S288c	MATa aim20::GFP::kanMX4 skg1Δ::natMX4 can1Δ0::STE2pr-Sp_HIS5 lyp1Δ his3Δ1 leu2Δ0 ura3Δ0 met15Δ0	Kuzmin lab
LR222	PAR1-GFP par2 deletion	S288c	MATa mkk1::GFP::kanMX4 mkk2Δ::natMX4 can1Δ0::STE2pr-Sp_HIS5 lyp1Δ his3Δ1 leu2Δ0 ura3Δ0 met15Δ0	Kuzmin lab
LR224	PAR1-GFP par2 deletion	S288c	MATa jsn1::GFP::kanMX4 puf2Δ::natMX4 can1Δ0::STE2pr-Sp_HIS5 lyp1Δ his3Δ1 leu2Δ0 ura3Δ0 met15Δ0	Kuzmin lab
LR226	PAR1-GFP par2 deletion	S288c	MATa kin4::GFP::kanMX4 frk1Δ::natMX4 can1Δ0::STE2pr-Sp_HIS5 lyp1Δ his3Δ1 leu2Δ0 ura3Δ0 met15Δ0	Kuzmin lab
LR228	PAR1-GFP par2 deletion	S288c	MATa nth2::GFP::kanMX4 nth1Δ::natMX4 can1Δ0::STE2pr-Sp_HIS5 lyp1Δ his3Δ1 leu2Δ0 ura3Δ0 met15Δ0	Kuzmin lab
LR230	PAR1-GFP par2 deletion	S288c	MATa gpb2::GFP::kanMX4 gpb1Δ::natMX4 can1Δ0::STE2pr-Sp_HIS5 lyp1Δ his3Δ1 leu2Δ0 ura3Δ0 met15Δ0	Kuzmin lab
LR232	PAR1-GFP par2 deletion	S288c	MATa ura5::GFP::kanMX4 ura10Δ::natMX4 can1Δ0::STE2pr-Sp_HIS5 lyp1Δ his3Δ1 leu2Δ0 ura3Δ0 met15Δ0	Kuzmin lab
LR234	PAR1-GFP par2 deletion	S288c	MATa ast1::GFP::kanMX4 ast2Δ::natMX4 can1Δ0::STE2pr-Sp_HIS5 lyp1Δ::STE3pr-LEU2 his3Δ1 leu2Δ0 ura3Δ0 met15Δ0	Kuzmin lab
LR236	PAR1-GFP par2 deletion	S288c	MATa rgi1::GFP::kanMX4 rgi2Δ::natMX4 can1Δ0::STE2pr-Sp_HIS5 lyp1Δ his3Δ1 leu2Δ0 ura3Δ0 met15Δ0	Kuzmin lab
LR238	PAR1-GFP par2 deletion	S288c	MATa gpm2::GFP::kanMX4 gpm3Δ::natMX4 can1Δ0::STE2pr-Sp_HIS5 lyp1Δ his3Δ1 leu2Δ0 ura3Δ0 met15Δ0	Kuzmin lab
LR240	PAR1-GFP par2 deletion	S288c	MATa dcs1::GFP::kanMX4 dcs2Δ::natMX4 can1Δ0::STE2pr-Sp_HIS5 lyp1Δ his3Δ1 leu2Δ0 ura3Δ0 met15Δ0	Kuzmin lab
LR242	PAR1-GFP par2 deletion	S288c	MATa cup2::GFP::kanMX4 haa1Δ::natMX4 can1Δ0::STE2pr-Sp_HIS5 lyp1Δ his3Δ1 leu2Δ0 ura3Δ0 met15Δ0	Kuzmin lab
LR244	PAR1-GFP par2 deletion	S288c	MATa edc2::GFP::kanMX4 edc1Δ::natMX4 can1Δ0::STE2pr-Sp_HIS5 lyp1Δ his3Δ1 leu2Δ0 ura3Δ0 met15Δ0	Kuzmin lab
LR246	PAR1-GFP par2 deletion	S288c	MATa rpl40a::GFP::kanMX4 rpl40bΔ::natMX4 can1Δ0::STE2pr-Sp_HIS5 lyp1Δ his3Δ1 leu2Δ0 ura3Δ0 met15Δ0	Kuzmin lab
LR248	PAR1-GFP par2 deletion	S288c	MATa pcl6::GFP::kanMX4 pcl7Δ::natMX4 can1Δ0::STE2pr-Sp_HIS5 lyp1Δ his3Δ1 leu2Δ0 ura3Δ0 met15Δ0	Kuzmin lab
LR250	PAR1-GFP par2 deletion	S288c	MATa glk1::GFP::kanMX4 emi2Δ::natMX4 can1Δ0::STE2pr-Sp_HIS5 lyp1Δ his3Δ1 leu2Δ0 ura3Δ0 met15Δ0	Kuzmin lab
LR252	PAR1-GFP par2 deletion	S288c	MATa sdp1::GFP::kanMX4 msg5Δ::natMX4 can1Δ0::STE2pr-Sp_HIS5 lyp1Δ his3Δ1 leu2Δ0 ura3Δ0 met15Δ0	Kuzmin lab
LR254	PAR1-GFP par2 deletion	S288c	MATa ydr222w::GFP::kanMX4 ylr225cΔ::natMX4 can1Δ0::STE2pr-Sp_HIS5 lyp1Δ his3Δ1 leu2Δ0 ura3Δ0 met15Δ0	Kuzmin lab
LR256	PAR1-GFP par2 deletion	S288c	MATa aap1::GFP::kanMX4 ape2Δ::natMX4 can1Δ0::STE2pr-Sp_HIS5 lyp1Δ his3Δ1 leu2Δ0 ura3Δ0 met15Δ0	Kuzmin lab
LR258	PAR1-GFP par2 deletion	S288c	MATa por2::GFP::kanMX4 por1Δ::natMX4 can1Δ0::STE2pr-Sp_HIS5 lyp1Δ his3Δ1 leu2Δ0 ura3Δ0 met15Δ0	Kuzmin lab
LR260	PAR1-GFP par2 deletion	S288c	MATa esl1::GFP::kanMX4 esl2Δ::natMX4 can1Δ0::STE2pr-Sp_HIS5 lyp1Δ his3Δ1 leu2Δ0 ura3Δ0 met15Δ0	Kuzmin lab
LR262	PAR1-GFP par2 deletion	S288c	MATa gic2::GFP::kanMX4 gic1Δ::natMX4 can1Δ0::STE2pr-Sp_HIS5 lyp1Δ his3Δ1 leu2Δ0 ura3Δ0 met15Δ0	Kuzmin lab
LR264	PAR1-GFP par2 deletion	S288c	MATa sds24::GFP::kanMX4 sds23Δ::natMX4 can1Δ0::STE2pr-Sp_HIS5 lyp1Δ his3Δ1 leu2Δ0 ura3Δ0 met15Δ0	Kuzmin lab
LR266	PAR1-GFP par2 deletion	S288c	MATa cyc7::GFP::kanMX4 cyc1Δ::natMX4 can1Δ0::STE2pr-Sp_HIS5 lyp1Δ his3Δ1 leu2Δ0 ura3Δ0 met15Δ0	Kuzmin lab
LR268	PAR1-GFP par2 deletion	S288c	MATa apt2::GFP::kanMX4 apt1Δ::natMX4 can1Δ0::STE2pr-Sp_HIS5 lyp1Δ his3Δ1 leu2Δ0 ura3Δ0 met15Δ0	Kuzmin lab
LR270	PAR1-GFP par2 deletion	S288c	MATa sol2::GFP::kanMX4 sol1Δ::natMX4 can1Δ0::STE2pr-Sp_HIS5 lyp1Δ his3Δ1 leu2Δ0 ura3Δ0 met15Δ0	Kuzmin lab
LR272	PAR1-GFP par2 deletion	S288c	MATa pcl10::GFP::kanMX4 pcl8Δ::natMX4 can1Δ0::STE2pr-Sp_HIS5 lyp1Δ his3Δ1 leu2Δ0 ura3Δ0 met15Δ0	Kuzmin lab
LR274	PAR1-GFP par2 deletion	S288c	MATa mht1::GFP::kanMX4 sam4Δ::natMX4 can1Δ0::STE2pr-Sp_HIS5 lyp1Δ his3Δ1 leu2Δ0 ura3Δ0 met15Δ0	Kuzmin lab
LR276	PAR1-GFP par2 deletion	S288c	MATa pgm1::GFP::kanMX4 pgm2Δ::natMX4 can1Δ0::STE2pr-Sp_HIS5 lyp1Δ his3Δ1 leu2Δ0 ura3Δ0 met15Δ0	Kuzmin lab
LR278	PAR1-GFP par2 deletion	S288c	MATa skn7::GFP::kanMX4 hms2Δ::natMX4 can1Δ0::STE2pr-Sp_HIS5 lyp1Δ his3Δ1 leu2Δ0 ura3Δ0 met15Δ0	Kuzmin lab
LR280	PAR1-GFP par2 deletion	S288c	MATa vhr2::GFP::kanMX4 vhr1Δ::natMX4 can1Δ0::STE2pr-Sp_HIS5 lyp1Δ his3Δ1 leu2Δ0 ura3Δ0 met15Δ0	Kuzmin lab
LR282	PAR1-GFP par2 deletion	S288c	MATa yhp1::GFP::kanMX4 yox1Δ::natMX4 can1Δ0::STE2pr-Sp_HIS5 lyp1Δ his3Δ1 leu2Δ0 ura3Δ0 met15Δ0	Kuzmin lab
LR286	PAR1-GFP par2 deletion	S288c	MATa swi5::GFP::kanMX4 ace2Δ::natMX4 can1Δ0::STE2pr-Sp_HIS5 lyp1Δ his3Δ1 leu2Δ0 ura3Δ0 met15Δ0	Kuzmin lab
LR288	PAR1-GFP par2 deletion	S288c	MATa gsy1::GFP::kanMX4 gsy2Δ::natMX4 can1Δ0::STE2pr-Sp_HIS5 lyp1Δ his3Δ1 leu2Δ0 ura3Δ0 met15Δ0	Kuzmin lab
LR292	PAR1-GFP par2 deletion	S288c	MATa rcr1::GFP::kanMX4 rcr2Δ::natMX4 can1Δ0::STE2pr-Sp_HIS5 lyp1Δ his3Δ1 leu2Δ0 ura3Δ0 met15Δ0	Kuzmin lab
LR294	PAR1-GFP par2 deletion	S288c	MATa ykr078w::GFP::kanMX4 vps5Δ::natMX4 can1Δ0::STE2pr-Sp_HIS5 lyp1Δ::STE3pr-LEU2 his3Δ1 leu2Δ0 ura3Δ0 met15Δ0	Kuzmin lab
LR296	PAR1-GFP par2 deletion	S288c	MATa pho87::GFP::kanMX4 pho90Δ::natMX4 can1Δ0::STE2pr-Sp_HIS5 lyp1Δ his3Δ1 leu2Δ0 ura3Δ0 met15Δ0	Kuzmin lab
LR298	PAR1-GFP par2 deletion	S288c	MATa cue1::GFP::kanMX4 cue4Δ::natMX4 can1Δ0::STE2pr-Sp_HIS5 lyp1Δ::STE3pr-LEU2 his3Δ1 leu2Δ0 ura3Δ0 met15Δ0	Kuzmin lab
LR300	PAR1-GFP par2 deletion	S288c	MATa faa4::GFP::kanMX4 faa1Δ::natMX4 can1Δ0::STE2pr-Sp_HIS5 lyp1Δ his3Δ1 leu2Δ0 ura3Δ0 met15Δ0	Kuzmin lab
LR302	PAR1-GFP par2 deletion	S288c	MATa nsg1::GFP::kanMX4 nsg2Δ::natMX4 can1Δ0::STE2pr-Sp_HIS5 lyp1Δ::STE3pr-LEU2 his3Δ1 leu2Δ0 ura3Δ0 met15Δ0	Kuzmin lab
LR304	PAR1-GFP par2 deletion	S288c	MATa rtn2::GFP::kanMX4 rtn1Δ::natMX4 can1Δ0::STE2pr-Sp_HIS5 lyp1Δ his3Δ1 leu2Δ0 ura3Δ0 met15Δ0	Kuzmin lab
LR306	PAR1-GFP par2 deletion	S288c	MATa agp1::GFP::kanMX4 gnp1Δ::natMX4 can1Δ0::STE2pr-Sp_HIS5 lyp1Δ his3Δ1 leu2Δ0 ura3Δ0 met15Δ0	Kuzmin lab
LR308	PAR1-GFP par2 deletion	S288c	MATa her1::GFP::kanMX4 gip3Δ::natMX4 can1Δ0::STE2pr-Sp_HIS5 lyp1Δ::STE3pr-LEU2 his3Δ1 leu2Δ0 ura3Δ0 met15Δ0	Kuzmin lab
LR310	PAR1-GFP par2 deletion	S288c	MATa dnf2::GFP::kanMX4 dnf1Δ::natMX4 can1Δ0::STE2pr-Sp_HIS5 lyp1Δ his3Δ1 leu2Δ0 ura3Δ0 met15Δ0	Kuzmin lab
LR312	PAR1-GFP par2 deletion	S288c	MATa gga1::GFP::kanMX4 gga2Δ::natMX4 can1Δ0::STE2pr-Sp_HIS5 lyp1Δ his3Δ1 leu2Δ0 ura3Δ0 met15Δ0	Kuzmin lab
LR314	PAR1-GFP par2 deletion	S288c	MATa cit2::GFP::kanMX4 cit1Δ::natMX4 can1Δ0::STE2pr-Sp_HIS5 lyp1Δ his3Δ1 leu2Δ0 ura3Δ0 met15Δ0	Kuzmin lab
LR316	PAR1-GFP par2 deletion	S288c	MATa glo2::GFP::kanMX4 glo4Δ::natMX4 can1Δ0::STE2pr-Sp_HIS5 lyp1Δ his3Δ1 leu2Δ0 ura3Δ0 met15Δ0	Kuzmin lab
LR318	PAR1-GFP par2 deletion	S288c	MATa ntg1::GFP::kanMX4 ntg2Δ::natMX4 can1Δ0::STE2pr-Sp_HIS5 lyp1Δ his3Δ1 leu2Δ0 ura3Δ0 met15Δ0	Kuzmin lab
LR320	PAR1-GFP par2 deletion	S288c	MATa ubx7::GFP::kanMX4 ubx6Δ::natMX4 can1Δ0::STE2pr-Sp_HIS5 lyp1Δ his3Δ1 leu2Δ0 ura3Δ0 met15Δ0	Kuzmin lab
LR322	PAR1-GFP par2 deletion	S288c	MATa rps22a::GFP::kanMX4 rps22bΔ::natMX4 can1Δ0::STE2pr-Sp_HIS5 lyp1Δ his3Δ1 leu2Δ0 ura3Δ0 met15Δ0	Kuzmin lab
LR324	PAR1-GFP par2 deletion	S288c	MATa stp4::GFP::kanMX4 stp3Δ::natMX4 can1Δ0::STE2pr-Sp_HIS5 lyp1Δ his3Δ1 leu2Δ0 ura3Δ0 met15Δ0	Kuzmin lab
LR326	PAR1-GFP par2 deletion	S288c	MATa dpb3::GFP::kanMX4 dls1Δ::natMX4 can1Δ0::STE2pr-Sp_HIS5 lyp1Δ his3Δ1 leu2Δ0 ura3Δ0 met15Δ0	Kuzmin lab
LR328	PAR1-GFP par2 deletion	S288c	MATa pdr3::GFP::kanMX4 pdr1Δ::natMX4 can1Δ0::STE2pr-Sp_HIS5 lyp1Δ his3Δ1 leu2Δ0 ura3Δ0 met15Δ0	Kuzmin lab
LR330	PAR1-GFP par2 deletion	S288c	MATa grx1::GFP::kanMX4 grx2Δ::natMX4 can1Δ0::STE2pr-Sp_HIS5 lyp1Δ his3Δ1 leu2Δ0 ura3Δ0 met15Δ0	Kuzmin lab
LR332	PAR1-GFP par2 deletion	S288c	MATa ydr132c::GFP::kanMX4 ylr108cΔ::natMX4 can1Δ0::STE2pr-Sp_HIS5 lyp1Δ his3Δ1 leu2Δ0 ura3Δ0 met15Δ0	Kuzmin lab
LR336	PAR1-GFP par2 deletion	S288c	MATa yap5::GFP::kanMX4 yap7Δ::natMX4 can1Δ0::STE2pr-Sp_HIS5 lyp1Δ his3Δ1 leu2Δ0 ura3Δ0 met15Δ0	Kuzmin lab
LR338	PAR1-GFP par2 deletion	S288c	MATa mig3::GFP::kanMX4 mig2Δ::natMX4 can1Δ0::STE2pr-Sp_HIS5 lyp1Δ his3Δ1 leu2Δ0 ura3Δ0 met15Δ0	Kuzmin lab
LR342	PAR1-GFP par2 deletion	S288c	MATa ygr283c::GFP::kanMX4 ymr310cΔ::natMX4 can1Δ0::STE2pr-Sp_HIS5 lyp1Δ his3Δ1 leu2Δ0 ura3Δ0 met15Δ0	Kuzmin lab
LR344	PAR1-GFP par2 deletion	S288c	MATa trf5::GFP::kanMX4 pap2Δ::natMX4 can1Δ0::STE2pr-Sp_HIS5 lyp1Δ::STE3pr-LEU2 his3Δ1 leu2Δ0 ura3Δ0 met15Δ0	Kuzmin lab
LR346	PAR1-GFP par2 deletion	S288c	MATa clb3::GFP::kanMX4 clb4Δ::natMX4 can1Δ0::STE2pr-Sp_HIS5 lyp1Δ his3Δ1 leu2Δ0 ura3Δ0 met15Δ0	Kuzmin lab
LR348	PAR1-GFP par2 deletion	S288c	MATa pex31::GFP::kanMX4 pex30Δ::natMX4 can1Δ0::STE2pr-Sp_HIS5 lyp1Δ::STE3pr-LEU2 his3Δ1 leu2Δ0 ura3Δ0 met15Δ0	Kuzmin lab
LR350	PAR1-GFP par2 deletion	S288c	MATa inp52::GFP::kanMX4 inp53Δ::natMX4 can1Δ0::STE2pr-Sp_HIS5 lyp1Δ his3Δ1 leu2Δ0 ura3Δ0 met15Δ0	Kuzmin lab
LR352	PAR1-GFP par2 deletion	S288c	MATa crp1::GFP::kanMX4 mdg1Δ::natMX4 can1Δ0::STE2pr-Sp_HIS5 lyp1Δ his3Δ1 leu2Δ0 ura3Δ0 met15Δ0	Kuzmin lab
LR354	PAR1-GFP par2 deletion	S288c	MATa ept1::GFP::kanMX4 cpt1Δ::natMX4 can1Δ0::STE2pr-Sp_HIS5 lyp1Δ his3Δ1 leu2Δ0 ura3Δ0 met15Δ0	Kuzmin lab
LR358	PAR1-GFP par2 deletion	S288c	MATa icy2::GFP::kanMX4 icy1Δ::natMX4 can1Δ0::STE2pr-Sp_HIS5 lyp1Δ his3Δ1 leu2Δ0 ura3Δ0 met15Δ0	Kuzmin lab
LR360	PAR1-GFP par2 deletion	S288c	MATa srl1::GFP::kanMX4 svs1Δ::natMX4 can1Δ0::STE2pr-Sp_HIS5 lyp1Δ his3Δ1 leu2Δ0 ura3Δ0 met15Δ0	Kuzmin lab
LR364	PAR1-GFP par2 deletion	S288c	MATa hta2::GFP::kanMX4 hta1Δ::natMX4 can1Δ0::STE2pr-Sp_HIS5 lyp1Δ his3Δ1 leu2Δ0 ura3Δ0 met15Δ0	Kuzmin lab
LR366	PAR1-GFP par2 deletion	S288c	MATa emp47::GFP::kanMX4 emp46Δ::natMX4 can1Δ0::STE2pr-Sp_HIS5 lyp1Δ his3Δ1 leu2Δ0 ura3Δ0 met15Δ0	Kuzmin lab
LR368	PAR1-GFP par2 deletion	S288c	MATa lcb5::GFP::kanMX4 lcb4Δ::natMX4 can1Δ0::STE2pr-Sp_HIS5 lyp1Δ his3Δ1 leu2Δ0 ura3Δ0 met15Δ0	Kuzmin lab
LR370	PAR1-GFP par2 deletion	S288c	MATa yap1802::GFP::kanMX4 yap1801Δ::natMX4 can1Δ0::STE2pr-Sp_HIS5 lyp1Δ his3Δ1 leu2Δ0 ura3Δ0 met15Δ0	Kuzmin lab
LR372	PAR1-GFP par2 deletion random pair	S288c	MATa cit2::GFP::kanMX4 skg1Δ::natMX4 can1Δ0::STE2pr-Sp_HIS5 lyp1Δ his3Δ1 leu2Δ0 ura3Δ0 met15Δ0	Kuzmin lab
LR374	PAR1-GFP par2 deletion random pair	S288c	MATa aim20::GFP::kanMX4 ymr310cΔ::natMX4 can1Δ0::STE2pr-Sp_HIS5 lyp1Δ his3Δ1 leu2Δ0 ura3Δ0 met15Δ0	Kuzmin lab
LR376	PAR1-GFP par2 deletion random pair	S288c	MATa ygr283c::GFP::kanMX4 cit1Δ::natMX4 can1Δ0::STE2pr-Sp_HIS5 lyp1Δ his3Δ1 leu2Δ0 ura3Δ0 met15Δ0	Kuzmin lab
Y109	Fig 7E, S8B	S288c	MATa cue1Δ::natMX4 CUE4::GFP::kanMX4 can1Δ::STE2pr-Sp_HIS5 lyp1Δ his3Δ1 leu2Δ0 ura3Δ0 met15Δ0	Kuzmin lab
Y110	Fig 7E	S288c	MATalpha SPF1-mScarlet-HYG can1∆::STE2pr-Sphis5 lyp1∆::STE3pr-LEU2 his3∆1 leu2∆0::GAL1pr-NLS-I-SCEI-natNT2 ura3∆0 met15∆0	Kuzmin lab
Y122	Fig 7E	S288c	MATalpha cue1Δ::natMX4 CUE4::GFP::kanMX4 SPF1-mScarlet-HYG can1Δ0::STE2pr-Sp_HIS5 lyp1Δ his3Δ1 leu2Δ0 ura3Δ0 met15Δ0	Kuzmin lab
Y123	Fig 7E	S288c	MATalpha ura3Δ0::natMX4 CUE4::GFP::kanMX4 SPF1-mScarlet-HYG can1Δ0::STE2pr-Sp_HIS5 lyp1Δ his3Δ1 leu2Δ0 met15Δ0	Kuzmin lab

## Sheet: Plasmids
Plasmid ID	Description	Markers	Available from
p116	pFA-kanMX4	kanR, ampR	Kuzmin lab
