# Supplementary material for: Single-cell imaging of protein dynamics of paralogs reveals sources of gene retention
Source: iScience. 2025 May 27;28(7):112771. doi: 10.1016/j.isci.2025.112771 (PMC12205598; doi:10.1016/j.isci.2025.112771)
Supplement: Table S2. Protein abundance — (A) Description of each column. (B) Yeast query strain list including strain IDs, paralog ORFs, gene names, protein abundance mean, and protein abundance of each replicate. [file mmc3.xlsx]

## Sheet: Description
Column name	Description
Strain ID	Strain ID
Gene1	Standard name of paralog1
ORF1	Systematic name of paralog1
Gene2	Standard name of paralog2
ORF2	Systematic name of paralog2
Allele1	Protein tagged with GFP
Allele2	Wild-type or deletion background
Paralog pair	Standard names of paralog1 and 2
Protein abundance mean	Mean protein abundance
Protein abundance replicate1	Protein abundance of replicate#1
Protein abundance replicate2	Protein abundance of replicate#2
Protein abundance replicate3	Protein abundance of replicate#3

## Sheet: Table S2
Strain ID	Gene1	ORF1	Gene2	ORF2	Allele1	Allele2	Paralog pair	Protein abundance mean	Protein abundance replicate1	Protein abundance replicate2	Protein abundance replicate3
LR67	AAP1	YHR047C	APE2	YKL157W	Aap1p-GFP	APE2	AAP1-APE2	66.8189	60.1188	80.6353	59.7025
LR255	AAP1	YHR047C	APE2	YKL157W	Aap1p-GFP	ape2Δ	AAP1-APE2	69.3499	64.7745	82.8487	60.4265
LR68	AAP1	YHR047C	APE2	YKL157W	AAP1	Ape2p-GFP	AAP1-APE2	33.6747	30.6165	34.5045	35.9032
LR256	AAP1	YHR047C	APE2	YKL157W	aap1Δ	Ape2p-GFP	AAP1-APE2	34.8712	30.5544	40.9786	33.0808
LR97	SWI5	YDR146C	ACE2	YLR131C	Swi5p-GFP	ACE2	ACE2-SWI5	18.5951		21.3625	15.8277
LR285	SWI5	YDR146C	ACE2	YLR131C	Swi5p-GFP	ace2Δ	ACE2-SWI5	17.6977	14.3881	21.0073
LR98	SWI5	YDR146C	ACE2	YLR131C	SWI5	Ace2p-GFP	ACE2-SWI5	24.9622	33.7273		16.197
LR286	SWI5	YDR146C	ACE2	YLR131C	swi5Δ	Ace2p-GFP	ACE2-SWI5	18.1514	18.1494		18.1534
LR117	AGP1	YCL025C	GNP1	YDR508C	Agp1p-GFP	GNP1	AGP1-GNP1	667.694	495.37	733.477	774.234
LR305	AGP1	YCL025C	GNP1	YDR508C	Agp1p-GFP	gnp1Δ	AGP1-GNP1	642.48	507.955	796.005	623.479
LR118	AGP1	YCL025C	GNP1	YDR508C	AGP1	Gnp1p-GFP	AGP1-GNP1	179.479	159.611	199.348
LR306	AGP1	YCL025C	GNP1	YDR508C	agp1Δ	Gnp1p-GFP	AGP1-GNP1	206.921	161.13	290.358	169.274
LR31	AIM20	YIL158W	SKG1	YKR100C	Aim20p-GFP	SKG1	AIM20-SKG1	19.0341	17.499	22.5213	17.0819
LR219	AIM20	YIL158W	SKG1	YKR100C	Aim20p-GFP	skg1Δ	AIM20-SKG1	17.6408	15.6586	20.0718	17.1921
LR32	AIM20	YIL158W	SKG1	YKR100C	AIM20	Skg1p-GFP	AIM20-SKG1	25.1388	24.3341	26.4025	24.6798
LR220	AIM20	YIL158W	SKG1	YKR100C	aim20Δ	Skg1p-GFP	AIM20-SKG1	24.8367	20.664	30.4498	23.3961
LR79	APT2	YDR441C	APT1	YML022W	Apt2p-GFP	APT1	APT1-APT2	21.4385	17.748	24.2549	22.3126
LR267	APT2	YDR441C	APT1	YML022W	Apt2p-GFP	apt1Δ	APT1-APT2	15.7857	14.0824		17.489
LR80	APT2	YDR441C	APT1	YML022W	APT2	Apt1p-GFP	APT1-APT2	36.7275	33.2999		40.1551
LR268	APT2	YDR441C	APT1	YML022W	apt2Δ	Apt1p-GFP	APT1-APT2	22.4924	21.6606		23.3243
LR45	AST1	YBL069W	AST2	YER101C	Ast1p-GFP	AST2	AST1-AST2	20.1874	19.3144	23.2082	18.0397
LR233	AST1	YBL069W	AST2	YER101C	Ast1p-GFP	ast2Δ	AST1-AST2	18.8502	18.391	20.5328	17.6268
LR46	AST1	YBL069W	AST2	YER101C	AST1	Ast2p-GFP	AST1-AST2	33.5807	33.2741	48.3651	19.1029
LR234	AST1	YBL069W	AST2	YER101C	ast1Δ	Ast2p-GFP	AST1-AST2	20.082	18.4459	24.2836	17.5164
LR125	CIT2	YCR005C	CIT1	YNR001C	Cit2p-GFP	CIT1	CIT1-CIT2	15.7988	14.3224	17.422	15.6521
LR313	CIT2	YCR005C	CIT1	YNR001C	Cit2p-GFP	cit1Δ	CIT1-CIT2	14.1315	14.1315
LR126	CIT2	YCR005C	CIT1	YNR001C	CIT2	Cit1p-GFP	CIT1-CIT2	28.0904	25.4478	32.4683	26.3552
LR314	CIT2	YCR005C	CIT1	YNR001C	cit2Δ	Cit1p-GFP	CIT1-CIT2	25.6134	21.1362	31.3196	24.3843
LR157	CLB3	YDL155W	CLB4	YLR210W	Clb3p-GFP	CLB4	CLB3-CLB4	15.162	14.6017	15.9401	14.9443
LR345	CLB3	YDL155W	CLB4	YLR210W	Clb3p-GFP	clb4Δ	CLB3-CLB4	16.3487	14.1313	18.7377	16.1771
LR158	CLB3	YDL155W	CLB4	YLR210W	CLB3	Clb4p-GFP	CLB3-CLB4	14.9232	13.7085	16.3669	14.6941
LR346	CLB3	YDL155W	CLB4	YLR210W	clb3Δ	Clb4p-GFP	CLB3-CLB4	16.0552	14.7346	18.2585	15.1727
LR13	CPR5	YDR304C	CPR2	YHR057C	Cpr5p-GFP	CPR2	CPR2-CPR5	19.5084	19.4706	20.4692	18.5855
LR201	CPR5	YDR304C	CPR2	YHR057C	Cpr5p-GFP	cpr2Δ	CPR2-CPR5	18.447	17.6055	19.9516	17.784
LR14	CPR5	YDR304C	CPR2	YHR057C	CPR5	Cpr2p-GFP	CPR2-CPR5	15.1945	13.9325	17.3618	14.2891
LR202	CPR5	YDR304C	CPR2	YHR057C	cpr5Δ	Cpr2p-GFP	CPR2-CPR5	15.4065	14.5568	16.7005	14.9622
LR165	EPT1	YHR123W	CPT1	YNL130C	Ept1p-GFP	CPT1	CPT1-EPT1	28.7182	24.3721		33.0643
LR353	EPT1	YHR123W	CPT1	YNL130C	Ept1p-GFP	cpt1Δ	CPT1-EPT1	26.5974	21.1343	32.0605
LR166	EPT1	YHR123W	CPT1	YNL130C	EPT1	Cpt1p-GFP	CPT1-EPT1	35.0954	28.1423		42.0486
LR354	EPT1	YHR123W	CPT1	YNL130C	ept1Δ	Cpt1p-GFP	CPT1-EPT1	32.7774	27.4482	42.3436	28.5404
LR163	CRP1	YHR146W	MDG1	YNL173C	Crp1p-GFP	MDG1	CRP1-MDG1	49.2443	39.1811	55.5699	52.9818
LR351	CRP1	YHR146W	MDG1	YNL173C	Crp1p-GFP	mdg1Δ	CRP1-MDG1	47.9508	41.427	54.529	47.8965
LR164	CRP1	YHR146W	MDG1	YNL173C	CRP1	Mdg1p-GFP	CRP1-MDG1	25.2535	22.2828	27.6801	25.7976
LR352	CRP1	YHR146W	MDG1	YNL173C	crp1Δ	Mdg1p-GFP	CRP1-MDG1	30.6864	24.6449	37.8896	29.5248
LR109	CUE1	YMR264W	CUE4	YML101C	Cue1p-GFP	CUE4	CUE1-CUE4	15.5382	14.6463	17.3682	14.6003
LR297	CUE1	YMR264W	CUE4	YML101C	Cue1p-GFP	cue4Δ	CUE1-CUE4	17.4759	15.6189	20.1037	16.705
LR110	CUE1	YMR264W	CUE4	YML101C	CUE1	Cue4p-GFP	CUE1-CUE4	37.8146	35.4254	48.3383	29.6801
LR298	CUE1	YMR264W	CUE4	YML101C	cue1Δ	Cue4p-GFP	CUE1-CUE4	85.5974	66.6398	104.555
LR53	CUP2	YGL166W	HAA1	YPR008W	Cup2p-GFP	HAA1	CUP2-HAA1	17.0345	15.6255	19.1668	16.3111
LR241	CUP2	YGL166W	HAA1	YPR008W	Cup2p-GFP	haa1Δ	CUP2-HAA1	16.4858	14.5709	18.5812	16.3053
LR54	CUP2	YGL166W	HAA1	YPR008W	CUP2	Haa1p-GFP	CUP2-HAA1	33.1091	33.1091
LR242	CUP2	YGL166W	HAA1	YPR008W	cup2Δ	Haa1p-GFP	CUP2-HAA1	20.8732	16.8942	23.8933	21.8321
LR77	CYC7	YEL039C	CYC1	YJR048W	Cyc7p-GFP	CYC1	CYC1-CYC7	17.3661	16.4319	20.1202	15.5463
LR265	CYC7	YEL039C	CYC1	YJR048W	Cyc7p-GFP	cyc1Δ	CYC1-CYC7	15.6866	13.43	17.3438	16.286
LR78	CYC7	YEL039C	CYC1	YJR048W	CYC7	Cyc1p-GFP	CYC1-CYC7	29.6244	27.6524	37.568	23.6528
LR266	CYC7	YEL039C	CYC1	YJR048W	cyc7Δ	Cyc1p-GFP	CYC1-CYC7	20.5466	16.9943	25.2999	19.3456
LR51	DCS1	YLR270W	DCS2	YOR173W	Dcs1p-GFP	DCS2	DCS1-DCS2	19.7386	15.7362	21.5158	21.9639
LR239	DCS1	YLR270W	DCS2	YOR173W	Dcs1p-GFP	dcs2Δ	DCS1-DCS2	18.2988	14.9308	20.2936	19.672
LR52	DCS1	YLR270W	DCS2	YOR173W	DCS1	Dcs2p-GFP	DCS1-DCS2	13.7775			13.7775
LR240	DCS1	YLR270W	DCS2	YOR173W	dcs1Δ	Dcs2p-GFP	DCS1-DCS2	13.5059			13.5059
LR137	DPB3	YBR278W	DLS1	YJL065C	Dpb3p-GFP	DLS1	DLS1-DPB3	17.8612	16.0999	19.7035	17.7802
LR325	DPB3	YBR278W	DLS1	YJL065C	Dpb3p-GFP	dls1Δ	DLS1-DPB3	19.9885	17.8099	23.4951	18.6605
LR138	DPB3	YBR278W	DLS1	YJL065C	DPB3	Dls1p-GFP	DLS1-DPB3	24.4157	27.7832	23.9133	21.5505
LR326	DPB3	YBR278W	DLS1	YJL065C	dpb3Δ	Dls1p-GFP	DLS1-DPB3	22.4062	20.4093	25.9611	20.8483
LR121	DNF2	YDR093W	DNF1	YER166W	Dnf2p-GFP	DNF1	DNF1-DNF2	28.2767			28.2767
LR309	DNF2	YDR093W	DNF1	YER166W	Dnf2p-GFP	dnf1Δ	DNF1-DNF2	23.9154	19.2788	29.7006	22.7669
LR122	DNF2	YDR093W	DNF1	YER166W	DNF2	Dnf1p-GFP	DNF1-DNF2	27.693			27.693
LR310	DNF2	YDR093W	DNF1	YER166W	dnf2Δ	Dnf1p-GFP	DNF1-DNF2	23.0112			23.0112
LR55	EDC2	YER035W	EDC1	YGL222C	Edc2p-GFP	EDC1	EDC1-EDC2	22.093	18.708		25.478
LR243	EDC2	YER035W	EDC1	YGL222C	Edc2p-GFP	edc1Δ	EDC1-EDC2	19.8188	16.074		23.5636
LR56	EDC2	YER035W	EDC1	YGL222C	EDC2	Edc1p-GFP	EDC1-EDC2	18.8355	16.9369		20.7341
LR244	EDC2	YER035W	EDC1	YGL222C	edc2Δ	Edc1p-GFP	EDC1-EDC2	19.2841	18.4804		20.0878
LR61	GLK1	YCL040W	EMI2	YDR516C	Glk1p-GFP	EMI2	EMI2-GLK1	19.6171	17.3718	20.3712	21.1082
LR249	GLK1	YCL040W	EMI2	YDR516C	Glk1p-GFP	emi2Δ	EMI2-GLK1	20.5547	17.6938	23.3418	20.6285
LR62	GLK1	YCL040W	EMI2	YDR516C	GLK1	Emi2p-GFP	EMI2-GLK1	16.7004	16.0629	16.6084	17.43
LR250	GLK1	YCL040W	EMI2	YDR516C	glk1Δ	Emi2p-GFP	EMI2-GLK1	16.6375	15.993	18.3007	15.6187
LR177	EMP47	YFL048C	EMP46	YLR080W	Emp47p-GFP	EMP46	EMP46-EMP47	33.3674	25.9927	37.3333	36.7762
LR365	EMP47	YFL048C	EMP46	YLR080W	Emp47p-GFP	emp46Δ	EMP46-EMP47	33.3713	27.5587	36.63	35.9253
LR178	EMP47	YFL048C	EMP46	YLR080W	EMP47	Emp46p-GFP	EMP46-EMP47	15.5271	14.5351	16.567	15.4792
LR366	EMP47	YFL048C	EMP46	YLR080W	emp47Δ	Emp46p-GFP	EMP46-EMP47	17.561	15.9672	17.9872	18.7286
LR71	ESL1	YIL151C	ESL2	YKR096W	Esl1p-GFP	ESL2	ESL1-ESL2	17.0248	15.9932	18.487	16.5943
LR259	ESL1	YIL151C	ESL2	YKR096W	Esl1p-GFP	esl2Δ	ESL1-ESL2	17.4777	16.7403	18.9724	16.7204
LR72	ESL1	YIL151C	ESL2	YKR096W	ESL1	Esl2p-GFP	ESL1-ESL2	20.8665	22.0962	23.4118	17.0916
LR260	ESL1	YIL151C	ESL2	YKR096W	esl1Δ	Esl2p-GFP	ESL1-ESL2	19.6432	17.2032	21.1615	20.5648
LR111	FAA4	YMR246W	FAA1	YOR317W	Faa4p-GFP	FAA1	FAA1-FAA4	108.219	94.3514	124.873	105.431
LR299	FAA4	YMR246W	FAA1	YOR317W	Faa4p-GFP	faa1Δ	FAA1-FAA4	87.548	61.3014	98.7967	102.546
LR112	FAA4	YMR246W	FAA1	YOR317W	FAA4	Faa1p-GFP	FAA1-FAA4	46.9745	28.4335	49.3747	63.1154
LR300	FAA4	YMR246W	FAA1	YOR317W	faa4Δ	Faa1p-GFP	FAA1-FAA4	82.3314	62.7405	105.231	79.0231
LR27	FAT3	YKL187C	INA1	YLR413W	Fat3p-GFP	INA1	FAT3-INA1	14.3229	12.4839	16.2423	14.2423
LR215	FAT3	YKL187C	INA1	YLR413W	Fat3p-GFP	ina1Δ	FAT3-INA1	14.6567	12.5202	16.7933
LR28	FAT3	YKL187C	INA1	YLR413W	FAT3	Ina1p-GFP	FAT3-INA1	106.178	71.5261	111.929	135.08
LR216	FAT3	YKL187C	INA1	YLR413W	fat3Δ	Ina1p-GFP	FAT3-INA1	107.789			107.789
LR21	FLC3	YGL139W	FLC1	YPL221W	Flc3p-GFP	FLC1	FLC1-FLC3	19.9376	18.3378	21.1599	20.315
LR209	FLC3	YGL139W	FLC1	YPL221W	Flc3p-GFP	flc1Δ	FLC1-FLC3	22.6044	21.3993	24.8038	21.6101
LR22	FLC3	YGL139W	FLC1	YPL221W	FLC3	Flc1p-GFP	FLC1-FLC3	32.6685	30.7634	37.8716	29.3704
LR210	FLC3	YGL139W	FLC1	YPL221W	flc3Δ	Flc1p-GFP	FLC1-FLC3	33.4798	30.6819	37.5196	32.238
LR29	FMP45	YDL222C	YNL194C	YNL194C	Fmp45p-GFP	YNL194C	FMP45-YNL194C	14.7522	13.6498	16.2741	14.3327
LR217	FMP45	YDL222C	YNL194C	YNL194C	Fmp45p-GFP	ynl194cΔ	FMP45-YNL194C	15.2791	14.4544	17.3078	14.0752
LR30	FMP45	YDL222C	YNL194C	YNL194C	FMP45	Ynl194cp-GFP	FMP45-YNL194C	19.1035	20.8384	22.1499	14.3221
LR218	FMP45	YDL222C	YNL194C	YNL194C	fmp45Δ	Ynl194cp-GFP	FMP45-YNL194C	14.9001	13.4579	16.3423
LR37	KIN4	YOR233W	FRK1	YPL141C	Kin4p-GFP	FRK1	FRK1-KIN4	20.2262	18.1737	22.4874	20.0175
LR225	KIN4	YOR233W	FRK1	YPL141C	Kin4p-GFP	frk1Δ	FRK1-KIN4	20.4311	17.6403	22.6668	20.9863
LR38	KIN4	YOR233W	FRK1	YPL141C	KIN4	Frk1p-GFP	FRK1-KIN4	20.5106	19.6195	25.1557	16.7565
LR226	KIN4	YOR233W	FRK1	YPL141C	kin4Δ	Frk1p-GFP	FRK1-KIN4	17.9267	16.6658	19.9218	17.1924
LR123	GGA1	YDR358W	GGA2	YHR108W	Gga1p-GFP	GGA2	GGA1-GGA2	18.0568			18.0568
LR311	GGA1	YDR358W	GGA2	YHR108W	Gga1p-GFP	gga2Δ	GGA1-GGA2	18.9569	15.6646	22.1917	19.0146
LR124	GGA1	YDR358W	GGA2	YHR108W	GGA1	Gga2p-GFP	GGA1-GGA2	49.1489	36.958		61.3399
LR312	GGA1	YDR358W	GGA2	YHR108W	gga1Δ	Gga2p-GFP	GGA1-GGA2	39.7752	36.8412		42.7092
LR73	GIC2	YDR309C	GIC1	YHR061C	Gic2p-GFP	GIC1	GIC1-GIC2	17.457	13.9201	19.0242	19.4267
LR261	GIC2	YDR309C	GIC1	YHR061C	Gic2p-GFP	gic1Δ	GIC1-GIC2	15.5578	15.8442		15.2713
LR74	GIC2	YDR309C	GIC1	YHR061C	GIC2	Gic1p-GFP	GIC1-GIC2	30.2764	30.0712	42.4389	18.3191
LR262	GIC2	YDR309C	GIC1	YHR061C	gic2Δ	Gic1p-GFP	GIC1-GIC2	17.3414	14.3828		20.3
LR15	KCC4	YCL024W	GIN4	YDR507C	Kcc4p-GFP	GIN4	GIN4-KCC4	15.9101	14.9044	17.4439	15.3821
LR203	KCC4	YCL024W	GIN4	YDR507C	Kcc4p-GFP	gin4Δ	GIN4-KCC4	17.0172	15.7073	19.2461	16.0981
LR16	KCC4	YCL024W	GIN4	YDR507C	KCC4	Gin4p-GFP	GIN4-KCC4	24.8846	22.1704	28.4405	24.043
LR204	KCC4	YCL024W	GIN4	YDR507C	kcc4Δ	Gin4p-GFP	GIN4-KCC4	23.7105	20.6644	26.1605	24.3065
LR119	HER1	YOR227W	GIP3	YPL137C	Her1p-GFP	GIP3	GIP3-HER1	16.6914	16.0617	18.0889	15.9236
LR307	HER1	YOR227W	GIP3	YPL137C	Her1p-GFP	gip3Δ	GIP3-HER1	17.815	16.6524	19.8929	16.8996
LR120	HER1	YOR227W	GIP3	YPL137C	HER1	Gip3p-GFP	GIP3-HER1	33.6881	33.812	40.2376	27.0147
LR308	HER1	YOR227W	GIP3	YPL137C	her1Δ	Gip3p-GFP	GIP3-HER1	28.0141	26.112	31.5766	26.3537
LR127	GLO2	YDR272W	GLO4	YOR040W	Glo2p-GFP	GLO4	GLO2-GLO4	32.7367	27.5653	36.7617	33.883
LR315	GLO2	YDR272W	GLO4	YOR040W	Glo2p-GFP	glo4Δ	GLO2-GLO4	34.6632	27.0807	42.141	34.7678
LR128	GLO2	YDR272W	GLO4	YOR040W	GLO2	Glo4p-GFP	GLO2-GLO4	14.7282	12.374	16.0634	15.7471
LR316	GLO2	YDR272W	GLO4	YOR040W	glo2Δ	Glo4p-GFP	GLO2-GLO4	15.7423	12.9666	18.8549	15.4054
LR41	GPB2	YAL056W	GPB1	YOR371C	Gpb2p-GFP	GPB1	GPB1-GPB2	16.2527	15.1678	17.7481	15.8422
LR229	GPB2	YAL056W	GPB1	YOR371C	Gpb2p-GFP	gpb1Δ	GPB1-GPB2	16.7565	15.4768	17.806	16.9867
LR42	GPB2	YAL056W	GPB1	YOR371C	GPB2	Gpb1p-GFP	GPB1-GPB2	26.6607	22.5922	36.9485	20.4414
LR230	GPB2	YAL056W	GPB1	YOR371C	gpb2Δ	Gpb1p-GFP	GPB1-GPB2	20.4973	18.7954	24.6188	18.0777
LR49	GPM2	YDL021W	GPM3	YOL056W	Gpm2p-GFP	GPM3	GPM2-GPM3	16.679	13.7795	18.8951	17.3623
LR237	GPM2	YDL021W	GPM3	YOL056W	Gpm2p-GFP	gpm3Δ	GPM2-GPM3	17.6402	14.0789	20.9515	17.8901
LR50	GPM2	YDL021W	GPM3	YOL056W	GPM2	Gpm3p-GFP	GPM2-GPM3	27.1258	30.078		24.1736
LR238	GPM2	YDL021W	GPM3	YOL056W	gpm2Δ	Gpm3p-GFP	GPM2-GPM3	23.1712			23.1712
LR141	GRX1	YCL035C	GRX2	YDR513W	Grx1p-GFP	GRX2	GRX1-GRX2	44.1294	39.9954	49.874	42.5187
LR329	GRX1	YCL035C	GRX2	YDR513W	Grx1p-GFP	grx2Δ	GRX1-GRX2	49.6645	41.4106	59.6639	47.919
LR142	GRX1	YCL035C	GRX2	YDR513W	GRX1	Grx2p-GFP	GRX1-GRX2	19.3156	18.4415	19.9832	19.5221
LR330	GRX1	YCL035C	GRX2	YDR513W	grx1Δ	Grx2p-GFP	GRX1-GRX2	19.4793	19.1963	20.8579	18.3838
LR99	GSY1	YFR015C	GSY2	YLR258W	Gsy1p-GFP	GSY2	GSY1-GSY2	15.4112	13.3151	17.2306	15.6881
LR287	GSY1	YFR015C	GSY2	YLR258W	Gsy1p-GFP	gsy2Δ	GSY1-GSY2	17.4743	13.6611	18.6276	20.1341
LR100	GSY1	YFR015C	GSY2	YLR258W	GSY1	Gsy2p-GFP	GSY1-GSY2	23.5376	18.1963	32.0032	20.4132
LR288	GSY1	YFR015C	GSY2	YLR258W	gsy1Δ	Gsy2p-GFP	GSY1-GSY2	28.2946	20.1132	35.2447	29.5258
LR3	HBS1	YKR084C	SKI7	YOR076C	Hbs1p-GFP	SKI7	HBS1-SKI7	24.2506	20.4486	25.4204	26.8827
LR191	HBS1	YKR084C	SKI7	YOR076C	Hbs1p-GFP	ski7Δ	HBS1-SKI7	24.1709		25.791	22.5508
LR4	HBS1	YKR084C	SKI7	YOR076C	HBS1	Ski7p-GFP	HBS1-SKI7	17.2915	14.9742	18.8381	18.0621
LR192	HBS1	YKR084C	SKI7	YOR076C	hbs1Δ	Ski7p-GFP	HBS1-SKI7	16.174	14.3276	18.628	15.5663
LR89	SKN7	YHR206W	HMS2	YJR147W	Skn7p-GFP	HMS2	HMS2-SKN7	18.0603	16.7045	19.5344	17.942
LR277	SKN7	YHR206W	HMS2	YJR147W	Skn7p-GFP	hms2Δ	HMS2-SKN7	18.329	17.0149	19.6688	18.3032
LR90	SKN7	YHR206W	HMS2	YJR147W	SKN7	Hms2p-GFP	HMS2-SKN7	21.0403	20.1045	23.2094	19.807
LR278	SKN7	YHR206W	HMS2	YJR147W	skn7Δ	Hms2p-GFP	HMS2-SKN7	22.41	19.9155	24.7029	22.6115
LR175	HTA2	YBL003C	HTA1	YDR225W	Hta2p-GFP	HTA1	HTA1-HTA2	391.844			391.844
LR363	HTA2	YBL003C	HTA1	YDR225W	Hta2p-GFP	hta1Δ	HTA1-HTA2	234.888	162.288	268.16	274.217
LR176	HTA2	YBL003C	HTA1	YDR225W	HTA2	Hta1p-GFP	HTA1-HTA2	15.5745	13.9267	17.8042	14.9928
LR364	HTA2	YBL003C	HTA1	YDR225W	hta2Δ	Hta1p-GFP	HTA1-HTA2	17.5427	14.6442	19.9242	18.0597
LR169	ICY2	YPL250C	ICY1	YMR195W	Icy2p-GFP	ICY1	ICY1-ICY2	16.9157	14.9326	19.5691	16.2455
LR357	ICY2	YPL250C	ICY1	YMR195W	Icy2p-GFP	icy1Δ	ICY1-ICY2	17.2618	14.5015	20.5471	16.7367
LR170	ICY2	YPL250C	ICY1	YMR195W	ICY2	Icy1p-GFP	ICY1-ICY2	32.365	45.1076		19.6224
LR358	ICY2	YPL250C	ICY1	YMR195W	icy2Δ	Icy1p-GFP	ICY1-ICY2	20.2721	17.8229		22.7214
LR161	INP52	YNL106C	INP53	YOR109W	Inp52p-GFP	INP53	INP52-INP53	17.9146	16.2866	19.0954	18.3617
LR349	INP52	YNL106C	INP53	YOR109W	Inp52p-GFP	inp53Δ	INP52-INP53	19.6122	17.2059	23.0319	18.5987
LR162	INP52	YNL106C	INP53	YOR109W	INP52	Inp53p-GFP	INP52-INP53	35.2718	39.8163	40.1619	25.8372
LR350	INP52	YNL106C	INP53	YOR109W	inp52Δ	Inp53p-GFP	INP52-INP53	30.981	25.5638	36.6991	30.6803
LR35	JSN1	YJR091C	PUF2	YPR042C	Jsn1p-GFP	PUF2	JSN1-PUF2	23.3769	20.9378	25.539	23.6539
LR223	JSN1	YJR091C	PUF2	YPR042C	Jsn1p-GFP	puf2Δ	JSN1-PUF2	23.0374	20.9601	27.2248	20.9274
LR36	JSN1	YJR091C	PUF2	YPR042C	JSN1	Puf2p-GFP	JSN1-PUF2	30.1937	31.0494	37.2945	22.2372
LR224	JSN1	YJR091C	PUF2	YPR042C	jsn1Δ	Puf2p-GFP	JSN1-PUF2	22.6438	19.4234	26.7678	21.7401
LR179	LCB5	YLR260W	LCB4	YOR171C	Lcb5p-GFP	LCB4	LCB4-LCB5	14.7264			14.7264
LR367	LCB5	YLR260W	LCB4	YOR171C	Lcb5p-GFP	lcb4Δ	LCB4-LCB5	18.0606	16.531	21.7473	15.9035
LR180	LCB5	YLR260W	LCB4	YOR171C	LCB5	Lcb4p-GFP	LCB4-LCB5	21.4976	18.4046		24.5907
LR368	LCB5	YLR260W	LCB4	YOR171C	lcb5Δ	Lcb4p-GFP	LCB4-LCB5	22.1815	21.2093		23.1536
LR85	MHT1	YLL062C	SAM4	YPL273W	Mht1p-GFP	SAM4	MHT1-SAM4	14.9751	13.6228	16.621	14.6816
LR273	MHT1	YLL062C	SAM4	YPL273W	Mht1p-GFP	sam4Δ	MHT1-SAM4	14.9642	14.1085	16.8063	13.9779
LR86	MHT1	YLL062C	SAM4	YPL273W	MHT1	Sam4p-GFP	MHT1-SAM4	68.2297	62.8837	80.4895	61.3159
LR274	MHT1	YLL062C	SAM4	YPL273W	mht1Δ	Sam4p-GFP	MHT1-SAM4	87.8705	71.9234	137.992	53.6961
LR149	MIG3	YER028C	MIG2	YGL209W	Mig3p-GFP	MIG2	MIG2-MIG3	14.9507			14.9507
LR337	MIG3	YER028C	MIG2	YGL209W	Mig3p-GFP	mig2Δ	MIG2-MIG3	13.7138	12.859		14.5686
LR150	MIG3	YER028C	MIG2	YGL209W	MIG3	Mig2p-GFP	MIG2-MIG3	25.3848	30.6113		20.1583
LR338	MIG3	YER028C	MIG2	YGL209W	mig3Δ	Mig2p-GFP	MIG2-MIG3	18.9314	19.0958		18.7669
LR33	MKK1	YOR231W	MKK2	YPL140C	Mkk1p-GFP	MKK2	MKK1-MKK2	16.7115	14.4604	18.9233	16.7508
LR221	MKK1	YOR231W	MKK2	YPL140C	Mkk1p-GFP	mkk2Δ	MKK1-MKK2	17.7881	16.5451	19.9335	16.8857
LR34	MKK1	YOR231W	MKK2	YPL140C	MKK1	Mkk2p-GFP	MKK1-MKK2	16.5221			16.5221
LR222	MKK1	YOR231W	MKK2	YPL140C	mkk1Δ	Mkk2p-GFP	MKK1-MKK2	17.7927			17.7927
LR143	MRX16	YDR132C	YLR108C	YLR108C	Mrx16p-GFP	YLR108C	MRX16-YLR108C	21.0536	18.3612	21.3581	23.4415
LR331	MRX16	YDR132C	YLR108C	YLR108C	Mrx16p-GFP	ylr108cΔ	MRX16-YLR108C	22.1366	21.2116	23.9798	21.2183
LR144	MRX16	YDR132C	YLR108C	YLR108C	MRX16	Ylr108cp-GFP	MRX16-YLR108C	27.0548	28.3554	29.7633	23.0457
LR332	MRX16	YDR132C	YLR108C	YLR108C	mrx16Δ	Ylr108cp-GFP	MRX16-YLR108C	26.2589	26.1451	26.3602	26.2714
LR63	SDP1	YIL113W	MSG5	YNL053W	Sdp1p-GFP	MSG5	MSG5-SDP1	19.3003	17.2909	20.4277	20.1822
LR251	SDP1	YIL113W	MSG5	YNL053W	Sdp1p-GFP	msg5Δ	MSG5-SDP1	19.5018	17.9032	22.2235	18.3786
LR64	SDP1	YIL113W	MSG5	YNL053W	SDP1	Msg5p-GFP	MSG5-SDP1	24.7223	31.23		18.2146
LR252	SDP1	YIL113W	MSG5	YNL053W	sdp1Δ	Msg5p-GFP	MSG5-SDP1	21.1811	21.1811
LR113	NSG1	YHR133C	NSG2	YNL156C	Nsg1p-GFP	NSG2	NSG1-NSG2	34.476	31.7325	39.4871	32.2083
LR301	NSG1	YHR133C	NSG2	YNL156C	Nsg1p-GFP	nsg2Δ	NSG1-NSG2	31.6437	34.1883	43.9308	16.8121
LR114	NSG1	YHR133C	NSG2	YNL156C	NSG1	Nsg2p-GFP	NSG1-NSG2	26.5817	25.886	29.2685	24.5906
LR302	NSG1	YHR133C	NSG2	YNL156C	nsg1Δ	Nsg2p-GFP	NSG1-NSG2	27.5153	22.6435	32.6591	27.2435
LR129	NTG1	YAL015C	NTG2	YOL043C	Ntg1p-GFP	NTG2	NTG1-NTG2	14.8222	12.8441	16.3412	15.2812
LR317	NTG1	YAL015C	NTG2	YOL043C	Ntg1p-GFP	ntg2Δ	NTG1-NTG2	14.7465	13.1297	16.4944	14.6154
LR130	NTG1	YAL015C	NTG2	YOL043C	NTG1	Ntg2p-GFP	NTG1-NTG2	15.4526	14.276	16.827	15.2549
LR318	NTG1	YAL015C	NTG2	YOL043C	ntg1Δ	Ntg2p-GFP	NTG1-NTG2	15.2941	13.5404	17.4516	14.8902
LR39	NTH2	YBR001C	NTH1	YDR001C	Nth2p-GFP	NTH1	NTH1-NTH2	20.0862	17.6742	21.7156	20.8688
LR227	NTH2	YBR001C	NTH1	YDR001C	Nth2p-GFP	nth1Δ	NTH1-NTH2	18.5757	16.8465	19.7526	19.1279
LR40	NTH2	YBR001C	NTH1	YDR001C	NTH2	Nth1p-GFP	NTH1-NTH2	33.5576	35.5777	37.1762	27.9188
LR228	NTH2	YBR001C	NTH1	YDR001C	nth2Δ	Nth1p-GFP	NTH1-NTH2	26.1675	23.6033	27.7557	27.1435
LR19	FRD1	YEL047C	OSM1	YJR051W	Frd1p-GFP	OSM1	OSM1-FRD1	59.561	51.0096	70.0683	57.6051
LR207	FRD1	YEL047C	OSM1	YJR051W	Frd1p-GFP	osm1Δ	OSM1-FRD1	63.0807	53.4085	83.3629	52.4707
LR20	FRD1	YEL047C	OSM1	YJR051W	FRD1	Osm1p-GFP	OSM1-FRD1	17.2469	15.9164	19.3548	16.4695
LR208	FRD1	YEL047C	OSM1	YJR051W	frd1Δ	Osm1p-GFP	OSM1-FRD1	17.9763	16.422	20.918	16.5888
LR17	PAM1	YDR251W	SVL3	YPL032C	Pam1p-GFP	SVL3	PAM1-SVL3	15.6329	14.8828	16.7654	15.2505
LR205	PAM1	YDR251W	SVL3	YPL032C	Pam1p-GFP	svl3Δ	PAM1-SVL3	16.6196	15.5163	18.4695	15.8731
LR18	PAM1	YDR251W	SVL3	YPL032C	PAM1	Svl3p-GFP	PAM1-SVL3	31.1277	28.0214	32.4551	32.9064
LR206	PAM1	YDR251W	SVL3	YPL032C	pam1Δ	Svl3p-GFP	PAM1-SVL3	28.2897	19.8352		36.7442
LR155	TRF5	YNL299W	PAP2	YOL115W	Trf5p-GFP	PAP2	PAP2-TRF5	17.9145	16.8059	20.6991	16.2384
LR343	TRF5	YNL299W	PAP2	YOL115W	Trf5p-GFP	pap2Δ	PAP2-TRF5	21.3078	22.0397	20.5243	21.3594
LR156	TRF5	YNL299W	PAP2	YOL115W	TRF5	Pap2p-GFP	PAP2-TRF5	20.9674	18.1357	23.8991	20.8675
LR344	TRF5	YNL299W	PAP2	YOL115W	trf5Δ	Pap2p-GFP	PAP2-TRF5	19.5534	16.9681	21.2927	20.3992
LR83	PCL10	YGL134W	PCL8	YPL219W	Pcl10p-GFP	PCL8	PCL10-PCL8	16.3043	14.5116	18.029	16.3722
LR271	PCL10	YGL134W	PCL8	YPL219W	Pcl10p-GFP	pcl8Δ	PCL10-PCL8	17.1189	15.9379	20.0385	15.3804
LR84	PCL10	YGL134W	PCL8	YPL219W	PCL10	Pcl8p-GFP	PCL10-PCL8	22.5066	29.1421	21.6956	16.6821
LR272	PCL10	YGL134W	PCL8	YPL219W	pcl10Δ	Pcl8p-GFP	PCL10-PCL8	19.2491	18.1643	23.3018	16.2813
LR59	PCL6	YER059W	PCL7	YIL050W	Pcl6p-GFP	PCL7	PCL6-PCL7	21.1	18.0925	23.5839	21.6236
LR247	PCL6	YER059W	PCL7	YIL050W	Pcl6p-GFP	pcl7Δ	PCL6-PCL7	21.0537	19.1653	24.1971	19.7987
LR60	PCL6	YER059W	PCL7	YIL050W	PCL6	Pcl7p-GFP	PCL6-PCL7	32.1921	30.0202	48.2314	18.3246
LR248	PCL6	YER059W	PCL7	YIL050W	pcl6Δ	Pcl7p-GFP	PCL6-PCL7	17.7176	16.0769	20.1988	16.8772
LR139	PDR3	YBL005W	PDR1	YGL013C	Pdr3p-GFP	PDR1	PDR1-PDR3	15.6685	14.4302	16.9902	15.5852
LR327	PDR3	YBL005W	PDR1	YGL013C	Pdr3p-GFP	pdr1Δ	PDR1-PDR3	15.7258	14.8427	16.9511	15.3837
LR140	PDR3	YBL005W	PDR1	YGL013C	PDR3	Pdr1p-GFP	PDR1-PDR3	19.633	17.3986	23.6528	17.8476
LR328	PDR3	YBL005W	PDR1	YGL013C	pdr3Δ	Pdr1p-GFP	PDR1-PDR3	23.2711	25.0378	26.5102	18.2653
LR159	PEX31	YGR004W	PEX30	YLR324W	Pex31p-GFP	PEX30	PEX30-PEX31	19.1462	18.7511	19.8971	18.7903
LR347	PEX31	YGR004W	PEX30	YLR324W	Pex31p-GFP	pex30Δ	PEX30-PEX31	18.594	17.1925	21.3415	17.248
LR160	PEX31	YGR004W	PEX30	YLR324W	PEX31	Pex30p-GFP	PEX30-PEX31	27.5724	30.0026		25.1421
LR348	PEX31	YGR004W	PEX30	YLR324W	pex31Δ	Pex30p-GFP	PEX30-PEX31	20.2287	19.4993		20.9582
LR87	PGM1	YKL127W	PGM2	YMR105C	Pgm1p-GFP	PGM2	PGM1-PGM2	26.6897	24.5176	27.7956	27.756
LR275	PGM1	YKL127W	PGM2	YMR105C	Pgm1p-GFP	pgm2Δ	PGM1-PGM2	23.2584	18.3315	25.5366	25.9073
LR88	PGM1	YKL127W	PGM2	YMR105C	PGM1	Pgm2p-GFP	PGM1-PGM2	73.0409	61.572	84.4999	73.051
LR276	PGM1	YKL127W	PGM2	YMR105C	pgm1Δ	Pgm2p-GFP	PGM1-PGM2	85.1817	72.1068	110.731	72.7073
LR107	PHO87	YCR037C	PHO90	YJL198W	Pho87p-GFP	PHO90	PHO87-PHO90	15.5267	14.4324	16.9451	15.2025
LR295	PHO87	YCR037C	PHO90	YJL198W	Pho87p-GFP	pho90Δ	PHO87-PHO90	15.4125	14.1925	16.6325
LR108	PHO87	YCR037C	PHO90	YJL198W	PHO87	Pho90p-GFP	PHO87-PHO90	27.5125	32.8095		22.2155
LR296	PHO87	YCR037C	PHO90	YJL198W	pho87Δ	Pho90p-GFP	PHO87-PHO90	24.408	28.1794		20.6366
LR69	POR2	YIL114C	POR1	YNL055C	Por2p-GFP	POR1	POR1-POR2	17.8738	17.0796	18.8098	17.732
LR257	POR2	YIL114C	POR1	YNL055C	Por2p-GFP	por1Δ	POR1-POR2	31.8182	24.2898	39.3467
LR70	POR2	YIL114C	POR1	YNL055C	POR2	Por1p-GFP	POR1-POR2	60.9887	62.3475	60.8741	59.7445
LR258	POR2	YIL114C	POR1	YNL055C	por2Δ	Por1p-GFP	POR1-POR2	49.5932	54.8535	56.455	37.4709
LR103	RCR1	YBR005W	RCR2	YDR003W	Rcr1p-GFP	RCR2	RCR1-RCR2	18.9362	17.0818	21.9724	17.7542
LR291	RCR1	YBR005W	RCR2	YDR003W	Rcr1p-GFP	rcr2Δ	RCR1-RCR2	18.181	15.0663	21.434	18.0427
LR104	RCR1	YBR005W	RCR2	YDR003W	RCR1	Rcr2p-GFP	RCR1-RCR2	28.671	21.0626	39.6356	25.3149
LR292	RCR1	YBR005W	RCR2	YDR003W	rcr1Δ	Rcr2p-GFP	RCR1-RCR2	25.4112	21.1015	31.3909	23.7412
LR23	RGA2	YDR379W	RGA1	YOR127W	Rga2p-GFP	RGA1	RGA1-RGA2	22.1804	26.0541	21.9227	18.5644
LR211	RGA2	YDR379W	RGA1	YOR127W	Rga2p-GFP	rga1Δ	RGA1-RGA2	19.9739	18.8121	21.6931	19.4164
LR24	RGA2	YDR379W	RGA1	YOR127W	RGA2	Rga1p-GFP	RGA1-RGA2	26.1679	33.9743		18.3614
LR212	RGA2	YDR379W	RGA1	YOR127W	rga2Δ	Rga1p-GFP	RGA1-RGA2	18.1932	18.2929		18.0934
LR47	RGI1	YER067W	RGI2	YIL057C	Rgi1p-GFP	RGI2	RGI1-RGI2	21.4046	19.3144	23.4948
LR235	RGI1	YER067W	RGI2	YIL057C	Rgi1p-GFP	rgi2Δ	RGI1-RGI2	23.1711	23.1711
LR48	RGI1	YER067W	RGI2	YIL057C	RGI1	Rgi2p-GFP	RGI1-RGI2	21.03	23.1751	24.045	15.8698
LR236	RGI1	YER067W	RGI2	YIL057C	rgi1Δ	Rgi2p-GFP	RGI1-RGI2	17.4751	17.1578	19.031	16.2363
LR57	RPL40A	YIL148W	RPL40B	YKR094C	Rpl40ap-GFP	RPL40B	RPL40A-RPL40B	48.0997	38.2768	56.4797	49.5425
LR245	RPL40A	YIL148W	RPL40B	YKR094C	Rpl40ap-GFP	rpl40bΔ	RPL40A-RPL40B	40.0167	33.1341	48.6521	38.2641
LR58	RPL40A	YIL148W	RPL40B	YKR094C	RPL40A	Rpl40bp-GFP	RPL40A-RPL40B	30.3522	25.1393		35.565
LR246	RPL40A	YIL148W	RPL40B	YKR094C	rpl40aΔ	Rpl40bp-GFP	RPL40A-RPL40B	47.1501	36.5546	58.2221	46.6735
LR133	RPS22A	YJL190C	RPS22B	YLR367W	Rps22ap-GFP	RPS22B	RPS22A-RPS22B	94.1629	71.1976	112.938	98.3528
LR321	RPS22A	YJL190C	RPS22B	YLR367W	Rps22ap-GFP	rps22bΔ	RPS22A-RPS22B	16.579	15.0558	18.1022
LR134	RPS22A	YJL190C	RPS22B	YLR367W	RPS22A	Rps22bp-GFP	RPS22A-RPS22B	39.0757	39.0757
LR322	RPS22A	YJL190C	RPS22B	YLR367W	rps22aΔ	Rps22bp-GFP	RPS22A-RPS22B	14.3845	14.3845
LR115	RTN2	YDL204W	RTN1	YDR233C	Rtn2p-GFP	RTN1	RTN1-RTN2	15.3414	14.5892	16.6715	14.7635
LR303	RTN2	YDL204W	RTN1	YDR233C	Rtn2p-GFP	rtn1Δ	RTN1-RTN2	16.2769	14.9641	18.2955	15.5711
LR116	RTN2	YDL204W	RTN1	YDR233C	RTN2	Rtn1p-GFP	RTN1-RTN2	184.747	156.146	195.08	203.017
LR304	RTN2	YDL204W	RTN1	YDR233C	rtn2Δ	Rtn1p-GFP	RTN1-RTN2	204.597	169.178	245.067	199.546
LR75	SDS24	YBR214W	SDS23	YGL056C	Sds24p-GFP	SDS23	SDS23-SDS24	26.6644			26.6644
LR263	SDS24	YBR214W	SDS23	YGL056C	Sds24p-GFP	sds23Δ	SDS23-SDS24	19.6895	15.8013		23.5778
LR76	SDS24	YBR214W	SDS23	YGL056C	SDS24	Sds23p-GFP	SDS23-SDS24	34.2064	28.028	41.8995	32.6918
LR264	SDS24	YBR214W	SDS23	YGL056C	sds24Δ	Sds23p-GFP	SDS23-SDS24	37.561	29.5147	50.6939	32.4746
LR25	SEG2	YKL105C	SEG1	YMR086W	Seg2p-GFP	SEG1	SEG2-SEG1	18.6426		20.5122	16.7731
LR213	SEG2	YKL105C	SEG1	YMR086W	Seg2p-GFP	seg1Δ	SEG2-SEG1	16.0438	13.6279	18.7633	15.7401
LR26	SEG2	YKL105C	SEG1	YMR086W	SEG2	Seg1p-GFP	SEG2-SEG1	26.3535	26.0455	28.1243	24.8906
LR214	SEG2	YKL105C	SEG1	YMR086W	seg2Δ	Seg1p-GFP	SEG2-SEG1	23.9787	20.0195	24.7008	27.2158
LR11	LAM1	YHR155W	SIP3	YNL257C	Lam1p-GFP	SIP3	SIP3-LAM1	15.2568	13.3621	16.4658	15.9424
LR199	LAM1	YHR155W	SIP3	YNL257C	Lam1p-GFP	sip3Δ	SIP3-LAM1	14.993	13.7594	16.4312	14.7883
LR12	LAM1	YHR155W	SIP3	YNL257C	LAM1	Sip3p-GFP	SIP3-LAM1	19.1069		22.9483	15.2656
LR200	LAM1	YHR155W	SIP3	YNL257C	lam1Δ	Sip3p-GFP	SIP3-LAM1	14.7752	13.3262	16.6581	14.3412
LR81	SOL2	YCR073W-A	SOL1	YNR034W	Sol2p-GFP	SOL1	SOL1-SOL2	16.3443	14.3268	17.9349	16.771
LR269	SOL2	YCR073W-A	SOL1	YNR034W	Sol2p-GFP	sol1Δ	SOL1-SOL2	17.4727	14.8048	18.5817	19.0315
LR82	SOL2	YCR073W-A	SOL1	YNR034W	SOL2	Sol1p-GFP	SOL1-SOL2	31.5724	28.8258	39.4149	26.4764
LR270	SOL2	YCR073W-A	SOL1	YNR034W	sol2Δ	Sol1p-GFP	SOL1-SOL2	29.3576	23.9961	36.7709	27.3056
LR171	SRL1	YOR247W	SVS1	YPL163C	Srl1p-GFP	SVS1	SRL1-SVS1	22.8329	19.6583	26.6968	22.1437
LR359	SRL1	YOR247W	SVS1	YPL163C	Srl1p-GFP	svs1Δ	SRL1-SVS1	19.2591	16.399	21.9021	19.4761
LR172	SRL1	YOR247W	SVS1	YPL163C	SRL1	Svs1p-GFP	SRL1-SVS1	26.1051	30.0517	31.7386	16.5249
LR360	SRL1	YOR247W	SVS1	YPL163C	srl1Δ	Svs1p-GFP	SRL1-SVS1	18.3172	16.814	21.6384	16.4992
LR135	STP4	YDL048C	STP3	YLR375W	Stp4p-GFP	STP3	STP3-STP4	14.6721	12.8991	16.3448	14.7724
LR323	STP4	YDL048C	STP3	YLR375W	Stp4p-GFP	stp3Δ	STP3-STP4	15.278			15.278
LR136	STP4	YDL048C	STP3	YLR375W	STP4	Stp3p-GFP	STP3-STP4	17.7282	16.1503	18.6817	18.3526
LR324	STP4	YDL048C	STP3	YLR375W	stp4Δ	Stp3p-GFP	STP3-STP4	18.1634	16.5058	20.8522	17.1323
LR131	UBX7	YBR273C	UBX6	YJL048C	Ubx7p-GFP	UBX6	UBX6-UBX7	18.0346	16.1907	20.4376	17.4754
LR319	UBX7	YBR273C	UBX6	YJL048C	Ubx7p-GFP	ubx6Δ	UBX6-UBX7	19.7862	17.0685	23.5055	18.7847
LR132	UBX7	YBR273C	UBX6	YJL048C	UBX7	Ubx6p-GFP	UBX6-UBX7	19.3111	15.8937	21.9531	20.0865
LR320	UBX7	YBR273C	UBX6	YJL048C	ubx7Δ	Ubx6p-GFP	UBX6-UBX7	20.9513	16.7264	23.4052	22.7222
LR153	UPA1	YGR283C	UPA2	YMR310C	Upa1p-GFP	UPA2	UPA1-UPA2	17.7283	15.3139	19.3154	18.5554
LR341	UPA1	YGR283C	UPA2	YMR310C	Upa1p-GFP	upa2Δ	UPA1-UPA2	15.9814	14.5367	17.0923	16.3151
LR154	UPA1	YGR283C	UPA2	YMR310C	UPA1	Upa2p-GFP	UPA1-UPA2	16.1709	14.596	18.8858	15.031
LR342	UPA1	YGR283C	UPA2	YMR310C	upa1Δ	Upa2p-GFP	UPA1-UPA2	15.1467	13.5611	17.2642	14.6147
LR43	URA5	YML106W	URA10	YMR271C	Ura5p-GFP	URA10	URA10-URA5	70.2398			70.2398
LR231	URA5	YML106W	URA10	YMR271C	Ura5p-GFP	ura10Δ	URA10-URA5	71.5701	59.1007	84.6659	70.9436
LR44	URA5	YML106W	URA10	YMR271C	URA5	Ura10p-GFP	URA10-URA5	24.1509	32.8506		15.4511
LR232	URA5	YML106W	URA10	YMR271C	ura5Δ	Ura10p-GFP	URA10-URA5	19.1997	19.1997
LR91	VHR2	YER064C	VHR1	YIL056W	Vhr2p-GFP	VHR1	VHR1-VHR2	15.812	15.9241	16.4498	15.062
LR279	VHR2	YER064C	VHR1	YIL056W	Vhr2p-GFP	vhr1Δ	VHR1-VHR2	15.7827	15.1056	17.0114	15.231
LR92	VHR2	YER064C	VHR1	YIL056W	VHR2	Vhr1p-GFP	VHR1-VHR2	17.6764	16.7516	19.8196	16.4579
LR280	VHR2	YER064C	VHR1	YIL056W	vhr2Δ	Vhr1p-GFP	VHR1-VHR2	18.4855	16.8442	21.7558	16.8565
LR105	VPS501	YKR078W	VPS5	YOR069W	Vps501p-GFP	VPS5	VPS5-VPS501	15.4524			15.4524
LR293	VPS501	YKR078W	VPS5	YOR069W	Vps501p-GFP	vps5Δ	VPS5-VPS501	16.2933	14.3324	18.8748	15.6728
LR294	VPS501	YKR078W	VPS5	YOR069W	vps501Δ	vps501Δ	VPS5-VPS501	23.2391	18.5262	28.5057	22.6853
LR106	VPS501	YKR078W	VPS5	YOR069W	VPS501	VPS501	VPS5-VPS501	21.5274	17.5397	27.7805	19.2619
LR181	YAP1802	YGR241C	YAP1801	YHR161C	Yap1802p-GFP	YAP1801	YAP1801-YAP1802	24.0972	20.2713	25.5174	26.5028
LR369	YAP1802	YGR241C	YAP1801	YHR161C	Yap1802p-GFP	yap1801Δ	YAP1801-YAP1802	26.6163	22.3817	27.8083	29.6589
LR182	YAP1802	YGR241C	YAP1801	YHR161C	YAP1802	Yap1801p-GFP	YAP1801-YAP1802	22.354	19.9151	24.5981	22.5489
LR370	YAP1802	YGR241C	YAP1801	YHR161C	yap1802Δ	Yap1801p-GFP	YAP1801-YAP1802	23.9775	19.1672	26.2809	26.4844
LR147	YAP5	YIR018W	YAP7	YOL028C	Yap5p-GFP	YAP7	YAP5-YAP7	18.0751	21.5721		14.5782
LR335	YAP5	YIR018W	YAP7	YOL028C	Yap5p-GFP	yap7Δ	YAP5-YAP7	14.7542	14.6565		14.8519
LR148	YAP5	YIR018W	YAP7	YOL028C	YAP5	Yap7p-GFP	YAP5-YAP7	17.8187			17.8187
LR336	YAP5	YIR018W	YAP7	YOL028C	yap5Δ	Yap7p-GFP	YAP5-YAP7	16.4478	15.3083		17.5872
LR65	YDR222W	YDR222W	YLR225C	YLR225C	Ydr222wp-GFP	YLR225C	YDR222W-YLR225C	15.578	14.7571	16.8982	15.0786
LR253	YDR222W	YDR222W	YLR225C	YLR225C	Ydr222wp-GFP	ylr225cΔ	YDR222W-YLR225C	15.6022	15.2696	16.4622	15.0749
LR66	YDR222W	YDR222W	YLR225C	YLR225C	YDR222W	Ylr225cp-GFP	YDR222W-YLR225C	22.0887	18.3354	25.4191	22.5117
LR254	YDR222W	YDR222W	YLR225C	YLR225C	ydr222wΔ	Ylr225cp-GFP	YDR222W-YLR225C	21.5141	18.6591	24.236	21.6473
LR9	YEH1	YLL012W	YEH2	YLR020C	Yeh1p-GFP	YEH2	YEH1-YEH2	24.8923	20.1527	30.0309	24.4934
LR197	YEH1	YLL012W	YEH2	YLR020C	Yeh1p-GFP	yeh2Δ	YEH1-YEH2	27.1611	24.4123	31.7845	25.2865
LR10	YEH1	YLL012W	YEH2	YLR020C	YEH1	Yeh2p-GFP	YEH1-YEH2	24.0955	22.7691	29.9256	19.5919
LR198	YEH1	YLL012W	YEH2	YLR020C	yeh1Δ	Yeh2p-GFP	YEH1-YEH2	21.9408	16.8708	25.9809	22.9707
LR93	YHP1	YDR451C	YOX1	YML027W	Yhp1p-GFP	YOX1	YHP1-YOX1	16.0671	15.4827	17.7924	14.9262
LR281	YHP1	YDR451C	YOX1	YML027W	Yhp1p-GFP	yox1Δ	YHP1-YOX1	16.2707	16.046	17.2333	15.5327
LR94	YHP1	YDR451C	YOX1	YML027W	YHP1	Yox1p-GFP	YHP1-YOX1	17.3333	18.8193	18.209	14.9715
LR282	YHP1	YDR451C	YOX1	YML027W	yhp1Δ	Yox1p-GFP	YHP1-YOX1	17.1361	16.2247	17.9444	17.2391
