# Supplementary material for: Single-cell imaging of protein dynamics of paralogs reveals sources of gene retention
Source: iScience. 2025 May 27;28(7):112771. doi: 10.1016/j.isci.2025.112771 (PMC12205598; doi:10.1016/j.isci.2025.112771)
Supplement: Table S3. Manual inspection of paralog pairs and negative controls — (A) Description of each column. (B) Results of manual inspection with redistribution score provided for comparison. [file mmc4.xlsx]

## Sheet: Description
Column name	Description
ORF1 (GFP)	Systematic name of GFP-tagged gene.
Gene1 (GFP)	Standard name of GFP-tagged gene.
ORF2 (deletion)	Systematic name of deleted sister paralog.
Gene2 (deletion)	Standard name of deleted sister paralog.
Manual inspection	Observations from visual inspection.
Description	Description of the GFP-tagged gene.
Redistribution score	Redistribution score.

## Sheet: Table S3
ORF1 (GFP)	Gene1 (GFP)	ORF2 (deletion)	Gene2 (deletion)	Manual inspection	Description	Redistribution score
YIL158W	AIM20	YMR310C	UPA2	No change	random pairs	1.58029
YMR310C	UPA2	YIL158W	AIM20	No change	random pairs	1.93864
YNR001C	CIT1	YGR283C	UPA1	No change	random pairs	0.846158
YGR283C	UPA1	YNR001C	CIT1	No change	random pairs	3.64055
YCR005C	CIT2	YKR100C	SKG1	No change	random pairs	2.83776
YKR100C	SKG1	YCR005C	CIT2	No change	random pairs	4.1667
YER067W	RGI1	YIL057C	RGI2	Rgi1 differs between WT and rgi2∆; Rgi1 protein abundance is variable but it shifts to a higher abundance when RGI2 is deleted.	compensation	1.79021
YJR048W	CYC1	YEL039C	CYC7	Cyc1 differs between WT and cyc7∆; Cyc1 is less mitochondrial and more diffuse, cytoplasmic when CYC7 is deleted.	compensation	3.76134
YDR441C	APT2	YML022W	APT1	Apt2 differs between WT and apt1∆; Apt2 shows a decrease in protein abundance when APT1 is deleted.	dependency	4.73225
YML022W	APT1	YDR441C	APT2	Apt1 differs between WT and apt2∆; Apt1 shows a decrease in protein abundance when APT2 is deleted.	dependency	5.11805
YNL130C	CPT1	YHR123W	EPT1	Cpt1 differs between WT and ept1∆; Cpt1 abundance is lower when EPT1 is deleted.	dependency	5.59444
YMR310C	UPA2	YGR283C	UPA1	Upa2 differs between WT and ypa1∆; Upa2 has a much weaker nuclear localization when UPA1 is deleted.	dependency; nuclear to cytoplasm	6.30112
YKR094C	RPL40B	YIL148W	RPL40A	Rpl40b differs between WT and rpl40a∆; Rpl40b is much more abundant in the nucleolus when RPL40A is deleted.	compensation; cytoplasm to nuclear	6.61894
YJR147W	HMS2	YHR206W	SKN7	Hms2 differs between WT and skn7∆; Hms2 switches between being nuclear&cytoplasmic to being mostly cytoplasmic when SKN7 is deleted.	dependency; nucleus to cytoplasm	8.39395
YDR358W	GGA1	YHR108W	GGA2	Gga1 differs between WT and gga2∆; Gga1 switches from being cyto and Golgi in WT and is almost exclusively Golgi when GGA2 is deleted.	compensation; cytoplasm to Golgi	8.56725
YML101C	CUE4	YMR264W	CUE1	Cue4 differs between WT and cue1∆; Cue4 switches from ER to cytoplasmic when CUE1 is deleted.	compensation; ER to cytoplasm	9.35307
YGR283C	UPA1	YMR310C	UPA2	Upa1 differs between WT and upa2∆; Upa1 has a much weaker nuclear localization when UPA2 is deleted.	dependency; nuclear to cytoplasm	10.9141
YIL114C	POR2	YNL055C	POR1	Por2 differs between WT and por1∆; Por2 is mitochondrial in WT background but cytoplasmic when POR1 is deleted.	dependency; mitochondria to cytoplasm	12.7247
YJL190C	RPS22A	YLR367W	RPS22B	Rps22a differs between WT and rps22b∆; Rps22a becomes less nucleolar when RPS22B is deleted	dependency; nucleolar to cytoplasm	7.67586
YLR367W	RPS22B	YJL190C	RPS22A	Rps22b differs between WT and rps22a∆; Rps22b becomes less nucleolar when RPS22A is deleted	dependency; nucleolar to cytoplasm	5.67402
