# Supplementary material for: Single-cell imaging of protein dynamics of paralogs reveals sources of gene retention
Source: iScience. 2025 May 27;28(7):112771. doi: 10.1016/j.isci.2025.112771 (PMC12205598; doi:10.1016/j.isci.2025.112771)
Supplement: Table S4. The redistribution, relative abundance change and relocalization — (A) Description of each column. (B) Paralog pair ORFs and gene names; GFP tagged protein ORF and gene name; redistribution score and whether it met the 4.73 threshold (true if redistribution score ≥4.73 and false if redistribution score <4.73); relative abundance change log2 fold change; relative abundance change log2 fold change q-value; relative abundance change type ns if not significant, compensation if log2 fold change ≥0.2, q < 0.05, dependency if log2 fold change ≤ −0.2, q < 0.05; relocalization type as assessed by visual inspection with the corresponding description. [file mmc5.xlsx]

## Sheet: Description
Column name	Description
Paralog pair	Standard names of paralog1 and 2
ORF1-ORF2	Systematic names of paralog1 and 2
Gene	Standard name
ORF	Systematic name
redistribution score	Redistribution score per gene
redistribution	Classification of the redistribution. (True = redistributed, False = not redistributed)
relative abundance change type	Classification of the protein abundance change. (ns = not significant change)
relative abundance change, q-value	The FDR-corrected P-value of the protein abundance change
relative abundance change, LFC	The Log-Fold-Change (LFC) of the protein abundance change
relocalization type	Classification of relocalization as compensation and dependency
relocalization description	Cellular compartments between which the relocalization was observed

## Sheet: Table S4
Paralog pair	ORF1-ORF2	Gene	ORF	redistribution score	redistribution	relative abundance change, LFC	relative abundance change, q-value	relative abundance change type	relocalization type	relocalization description
GGA1-GGA2	YDR358W-YHR108W	GGA1	YDR358W	8.56725	True	0.149715	1.19068e-32	ns	compensation	cytoplasm to Golgi
CUE1-CUE4	YMR264W-YML101C	CUE4	YML101C	9.35307	True	1.59579	0	compensation	compensation	ER to cytoplasm
RPL40A-RPL40B	YIL148W-YKR094C	RPL40B	YKR094C	6.61894	True	0.961865	1.57366e-73	compensation	compensation	cytoplasm to nuclear
HMS2-SKN7	YJR147W-YHR206W	HMS2	YJR147W	8.39394	True	0.192164	1.25352e-31	ns	dependency	nucleus to cytoplasm
RPS22A-RPS22B	YJL190C-YLR367W	RPS22A	YJL190C	7.67586	True	-2.04823	6.49528e-38	dependency	dependency	nucleolar to cytoplasm
UPA1-UPA2	YGR283C-YMR310C	UPA1	YGR283C	10.9141	True	-0.138367	7.93177e-24	ns	dependency	nuclear to cytoplasm
POR1-POR2	YNL055C-YIL114C	POR2	YIL114C	12.7247	True	0.738057	0	compensation	dependency	mitochondria to cytoplasm
RPS22A-RPS22B	YJL190C-YLR367W	RPS22B	YLR367W	5.67402	True	-0.844204	7.6222e-44	dependency	dependency	nucleolar to cytoplasm
UPA1-UPA2	YGR283C-YMR310C	UPA2	YMR310C	6.30112	True	-0.0382115	6.62978e-07	ns	dependency	nuclear to cytoplasm
APT1-APT2	YML022W-YDR441C	APT1	YML022W	5.11805	True	-0.589037	1.12153e-81	dependency	unclassified	unclassified
CPT1-EPT1	YNL130C-YHR123W	CPT1	YNL130C	5.59444	True	-0.295811	2.19481e-212	dependency	unclassified	unclassified
EMP46-EMP47	YLR080W-YFL048C	EMP46	YLR080W	6.37493	True	0.234967	3.28742e-83	compensation	unclassified	unclassified
FAA1-FAA4	YOR317W-YMR246W	FAA1	YOR317W	6.24233	True	1.17102	7.37812e-142	compensation	unclassified	unclassified
GIC1-GIC2	YHR061C-YDR309C	GIC1	YHR061C	5.74196	True	-0.057291	1.90702e-05	ns	unclassified	unclassified
HBS1-SKI7	YKR084C-YOR076C	HBS1	YKR084C	5.62266	True	-0.231579	1.45041e-58	dependency	unclassified	unclassified
HTA1-HTA2	YDR225W-YBL003C	HTA1	YDR225W	6.41485	True	0.189412	3.19773e-153	ns	unclassified	unclassified
JSN1-PUF2	YJR091C-YPR042C	JSN1	YJR091C	7.96531	True	0.00202793	0.635851	ns	unclassified	unclassified
LCB4-LCB5	YOR171C-YLR260W	LCB4	YOR171C	5.19766	True	-0.0956215	8.999e-06	ns	unclassified	unclassified
PEX30-PEX31	YLR324W-YGR004W	PEX30	YLR324W	5.06509	True	-0.271393	8.31416e-102	dependency	unclassified	unclassified
SIP3-LAM1	YNL257C-YHR155W	SIP3	YNL257C	4.87018	True	-0.0358634	0.461238	ns	unclassified	unclassified
APT1-APT2	YML022W-YDR441C	APT2	YDR441C	4.73225	True	-0.368636	1.98157e-86	dependency	unclassified	unclassified
CIT1-CIT2	YNR001C-YCR005C	CIT2	YCR005C	7.17133	True	-0.166628	1.07398e-06	ns	unclassified	unclassified
CPT1-EPT1	YNL130C-YHR123W	EPT1	YHR123W	6.1155	True	-0.0985464	4.5132e-18	ns	unclassified	unclassified
CUP2-HAA1	YGL166W-YPR008W	HAA1	YPR008W	6.30251	True	-0.0427282	1.00427e-07	ns	unclassified	unclassified
GGA1-GGA2	YDR358W-YHR108W	GGA2	YHR108W	7.21548	True	-0.495256	7.92939e-204	dependency	unclassified	unclassified
GIC1-GIC2	YHR061C-YDR309C	GIC2	YDR309C	6.36273	True	-0.297923	1.00219e-20	dependency	unclassified	unclassified
GSY1-GSY2	YFR015C-YLR258W	GSY2	YLR258W	5.82835	True	0.34422	2.67739e-68	compensation	unclassified	unclassified
MKK1-MKK2	YOR231W-YPL140C	MKK2	YPL140C	5.37771	True	0.106548	4.01525e-11	ns	unclassified	unclassified
PAP2-TRF5	YOL115W-YNL299W	TRF5	YNL299W	6.63013	True	0.0721305	0.421219	ns	unclassified	unclassified
SDS23-SDS24	YGL056C-YBR214W	SDS24	YBR214W	6.67439	True	-0.271042	4.65668e-68	dependency	unclassified	unclassified
SIP3-LAM1	YNL257C-YHR155W	LAM1	YHR155W	6.34426	True	-0.083929	2.84497e-17	ns	unclassified	unclassified
SOL1-SOL2	YNR034W-YCR073W-A	SOL2	YCR073W-A	5.12646	True	0.1456	6.8079e-53	ns	unclassified	unclassified
AAP1-APE2	YHR047C-YKL157W	AAP1	YHR047C	0.532287	False	0.0396196	0.00898995	ns
ACE2-SWI5	YLR131C-YDR146C	ACE2	YLR131C	2.15936	False	-0.111582	0.0684347	ns
AGP1-GNP1	YCL025C-YDR508C	AGP1	YCL025C	0.951473	False	-0.147264	0.461238	ns
AIM20-SKG1	YIL158W-YKR100C	AIM20	YIL158W	1.03631	False	-0.0595151	2.21004e-13	ns
AST1-AST2	YBL069W-YER101C	AST1	YBL069W	2.16712	False	-0.0816946	0.0504147	ns
CIT1-CIT2	YNR001C-YCR005C	CIT1	YNR001C	0.805003	False	-0.0357728	0.0127317	ns
CLB3-CLB4	YDL155W-YLR210W	CLB3	YDL155W	2.51141	False	0.21069	1.81946e-73	compensation
CPR2-CPR5	YHR057C-YDR304C	CPR2	YHR057C	1.77308	False	-0.0908155	8.25274e-27	ns
CRP1-MDG1	YHR146W-YNL173C	CRP1	YHR146W	2.05991	False	-0.0985591	0.000580635	ns
CUE1-CUE4	YMR264W-YML101C	CUE1	YMR264W	1.93143	False	0.164172	1.3757e-55	ns
CUP2-HAA1	YGL166W-YPR008W	CUP2	YGL166W	2.00707	False	0.00245351	0.0922125	ns
CYC1-CYC7	YJR048W-YEL039C	CYC1	YJR048W	3.76134	False	-0.156053	2.04946e-23	ns	compensation	mitochondria to cytoplasm
DCS1-DCS2	YLR270W-YOR173W	DCS1	YLR270W	2.74284	False	-0.129404	1.38775e-30	ns
DLS1-DPB3	YJL065C-YBR278W	DLS1	YJL065C	3.26985	False	0.082905	1.86571e-12	ns
DNF1-DNF2	YER166W-YDR093W	DNF1	YER166W	3.95486	False	-0.26525	4.99007e-66	dependency
EDC1-EDC2	YGL222C-YER035W	EDC1	YGL222C	1.41488	False	0.0749539	0.11157	ns
EMI2-GLK1	YDR516C-YCL040W	EMI2	YDR516C	3.33992	False	-0.0293342	0.116687	ns
FLC1-FLC3	YPL221W-YGL139W	FLC1	YPL221W	1.96806	False	0.0374729	0.0189726	ns
FMP45-YNL194C	YDL222C-YNL194C	FMP45	YDL222C	2.61677	False	0.138056	9.6885e-38	ns
FRK1-KIN4	YPL141C-YOR233W	FRK1	YPL141C	1.53863	False	-0.122411	1.02794e-07	ns
GIN4-KCC4	YDR507C-YCL024W	GIN4	YDR507C	1.09026	False	-0.0193752	0.0904815	ns
GIP3-HER1	YPL137C-YOR227W	GIP3	YPL137C	3.40392	False	-0.0049716	1.10877e-15	ns
GLO2-GLO4	YDR272W-YOR040W	GLO2	YDR272W	1.84433	False	0.15591	1.50856e-24	ns
GPB1-GPB2	YOR371C-YAL056W	GPB1	YOR371C	4.49773	False	-0.0565336	0.00650812	ns
GPM2-GPM3	YDL021W-YOL056W	GPM2	YDL021W	0.898446	False	0.0952643	2.11621e-26	ns
GRX1-GRX2	YCL035C-YDR513W	GRX1	YCL035C	2.28707	False	0.231574	7.70361e-32	compensation
GSY1-GSY2	YFR015C-YLR258W	GSY1	YFR015C	4.04435	False	0.270068	1.92567e-137	compensation
ICY1-ICY2	YMR195W-YPL250C	ICY1	YMR195W	3.4298	False	0.183043	5.24415e-123	ns
INP52-INP53	YNL106C-YOR109W	INP52	YNL106C	2.63427	False	0.150621	6.46786e-81	ns
MHT1-SAM4	YLL062C-YPL273W	MHT1	YLL062C	1.64015	False	0.0102726	0.418816	ns
MIG2-MIG3	YGL209W-YER028C	MIG2	YGL209W	1.8088	False	-0.111167	2.08499e-06	ns
MKK1-MKK2	YOR231W-YPL140C	MKK1	YOR231W	1.66674	False	0.115746	1.03771e-22	ns
MSG5-SDP1	YNL053W-YIL113W	MSG5	YNL053W	2.69393	False	0.0562858	0.000261929	ns
NSG1-NSG2	YHR133C-YNL156C	NSG1	YHR133C	1.32295	False	0.0741231	0.001003	ns
NTG1-NTG2	YAL015C-YOL043C	NTG1	YAL015C	2.23857	False	-0.0278002	0.000618511	ns
NTH1-NTH2	YDR001C-YBR001C	NTH1	YDR001C	2.09643	False	-0.0487553	0.675223	ns
OSM1-FRD1	YJR051W-YEL047C	OSM1	YJR051W	3.57364	False	0.0723642	0.000233815	ns
PAM1-SVL3	YDR251W-YPL032C	PAM1	YDR251W	1.67206	False	0.105985	4.39095e-17	ns
PAP2-TRF5	YOL115W-YNL299W	PAP2	YOL115W	3.99436	False	-0.0320366	0.0450354	ns
PCL10-PCL8	YGL134W-YPL219W	PCL10	YGL134W	2.15659	False	0.135131	1.83233e-27	ns
PCL6-PCL7	YER059W-YIL050W	PCL6	YER059W	1.29388	False	0.00434887	0.734559	ns
PDR1-PDR3	YGL013C-YBL005W	PDR1	YGL013C	1.84621	False	0.0867599	0.495907	ns
PGM1-PGM2	YKL127W-YMR105C	PGM1	YKL127W	3.54636	False	-0.17409	3.77475e-30	ns
PHO87-PHO90	YCR037C-YJL198W	PHO87	YCR037C	2.68477	False	0.0526696	0.000359298	ns
POR1-POR2	YNL055C-YIL114C	POR1	YNL055C	2.85985	False	-0.170796	1.28332e-26	ns
RCR1-RCR2	YBR005W-YDR003W	RCR1	YBR005W	1.51721	False	0.0817524	1.94418e-06	ns
RGA1-RGA2	YOR127W-YDR379W	RGA1	YOR127W	2.05458	False	-0.213168	8.81385e-08	dependency
RGI1-RGI2	YER067W-YIL057C	RGI1	YER067W	1.79021	False	0.0633539	0.081922	ns
RPL40A-RPL40B	YIL148W-YKR094C	RPL40A	YIL148W	4.55518	False	-0.243788	3.07222e-35	dependency
RTN1-RTN2	YDR233C-YDL204W	RTN1	YDR233C	1.48021	False	0.0319217	0.268705	ns
SDS23-SDS24	YGL056C-YBR214W	SDS23	YGL056C	3.85114	False	0.331403	7.91999e-181	compensation
SOL1-SOL2	YNR034W-YCR073W-A	SOL1	YNR034W	3.21547	False	0.225478	1.14656e-114	compensation
SRL1-SVS1	YOR247W-YPL163C	SRL1	YOR247W	3.11818	False	-0.113238	5.33835e-19	ns
STP3-STP4	YLR375W-YDL048C	STP3	YLR375W	1.97562	False	0.0380612	0.00279699	ns
UBX6-UBX7	YJL048C-YBR273C	UBX6	YJL048C	4.69568	False	0.140604	2.35707e-57	ns
URA10-URA5	YMR271C-YML106W	URA10	YMR271C	3.31372	False	0.0276179	0.847533	ns
VHR1-VHR2	YIL056W-YER064C	VHR1	YIL056W	3.22313	False	0.178421	2.16488e-92	ns
VPS5-VPS501	YOR069W-YKR078W	VPS5	YOR069W	2.6488	False	0.0782896	1.14485e-22	ns
YAP1801-YAP1802	YHR161C-YGR241C	YAP1801	YHR161C	4.43609	False	0.198683	2.01075e-84	ns
YAP5-YAP7	YIR018W-YOL028C	YAP5	YIR018W	2.71	False	-0.0975752	0.501246	ns
MRX16-YLR108C	YDR132C-YLR108C	MRX16	YDR132C	2.14935	False	0.0355857	0.0017516	ns
YDR222W-YLR225C	YDR222W-YLR225C	YDR222W	YDR222W	1.61451	False	-0.0314305	0.00840009	ns
YEH1-YEH2	YLL012W-YLR020C	YEH1	YLL012W	1.66354	False	0.119513	5.51865e-09	ns
YHP1-YOX1	YDR451C-YML027W	YHP1	YDR451C	1.74576	False	0.0163141	0.0234663	ns
ESL1-ESL2	YIL151C-YKR096W	ESL1	YIL151C	2.5759	False	0.0809979	3.45573e-38	ns
SEG2-SEG1	YKL105C-YMR086W	SEG2	YKL105C	3.64172	False	0.0121733	0.031925	ns
FAT3-INA1	YKL187C-YLR413W	FAT3	YKL187C	2.31656	False	0.116361	1.35099e-15	ns
AAP1-APE2	YHR047C-YKL157W	APE2	YKL157W	3.02253	False	0.0937965	9.44854e-09	ns
ACE2-SWI5	YLR131C-YDR146C	SWI5	YDR146C	2.18372	False	0.151171	0.0185037	ns
AGP1-GNP1	YCL025C-YDR508C	GNP1	YDR508C	4.63735	False	0.105775	0.25212	ns
AIM20-SKG1	YIL158W-YKR100C	SKG1	YKR100C	4.046	False	0.130471	2.35704e-25	ns
AST1-AST2	YBL069W-YER101C	AST2	YER101C	2.75001	False	0.0635482	4.07814e-59	ns
CLB3-CLB4	YDL155W-YLR210W	CLB4	YLR210W	3.26078	False	0.170951	5.94414e-49	ns
CPR2-CPR5	YHR057C-YDR304C	CPR5	YDR304C	3.68766	False	-0.071382	0.00910037	ns
CRP1-MDG1	YHR146W-YNL173C	MDG1	YNL173C	3.36643	False	0.234546	3.5787e-85	compensation
CYC1-CYC7	YJR048W-YEL039C	CYC7	YEL039C	3.118	False	0.00778853	6.77651e-05	ns
DCS1-DCS2	YLR270W-YOR173W	DCS2	YOR173W	1.26478	False	-0.0216531	0.285298	ns
DLS1-DPB3	YJL065C-YBR278W	DPB3	YBR278W	2.37083	False	0.184207	1.58791e-81	ns
DNF1-DNF2	YER166W-YDR093W	DNF2	YDR093W	4.25175	False	-0.166133	7.71008e-44	ns
EDC1-EDC2	YGL222C-YER035W	EDC2	YER035W	4.70582	False	-0.170466	8.36821e-09	ns
EMI2-GLK1	YDR516C-YCL040W	GLK1	YCL040W	2.63415	False	0.0234875	0.0632515	ns
EMP46-EMP47	YLR080W-YFL048C	EMP47	YFL048C	1.25	False	0.0157739	0.435771	ns
FAA1-FAA4	YOR317W-YMR246W	FAA4	YMR246W	3.15503	False	-0.339983	3.09951e-25	dependency
FLC1-FLC3	YPL221W-YGL139W	FLC3	YGL139W	1.99868	False	0.154183	2.20805e-31	ns
FMP45-YNL194C	YDL222C-YNL194C	YNL194C	YNL194C	1.93489	False	0.0272002	0.0865679	ns
FRK1-KIN4	YPL141C-YOR233W	KIN4	YOR233W	2.96568	False	0.0274014	0.0922125	ns
GIN4-KCC4	YDR507C-YCL024W	KCC4	YCL024W	2.14417	False	0.140923	5.55068e-16	ns
GIP3-HER1	YPL137C-YOR227W	HER1	YOR227W	3.46611	False	0.172884	3.44607e-35	ns
GLO2-GLO4	YDR272W-YOR040W	GLO4	YOR040W	2.37332	False	0.0726196	1.19383e-35	ns
GPB1-GPB2	YOR371C-YAL056W	GPB2	YAL056W	2.11446	False	0.0338975	0.18609	ns
GPM2-GPM3	YDL021W-YOL056W	GPM3	YOL056W	1.44349	False	-0.0709847	0.973863	ns
GRX1-GRX2	YCL035C-YDR513W	GRX2	YDR513W	2.56283	False	0.041975	9.10252e-07	ns
HBS1-SKI7	YKR084C-YOR076C	SKI7	YOR076C	2.62797	False	-0.133953	1.27862e-53	ns
HMS2-SKN7	YJR147W-YHR206W	SKN7	YHR206W	1.69492	False	0.0518895	4.2517e-07	ns
HTA1-HTA2	YDR225W-YBL003C	HTA2	YBL003C	3.48943	False	-0.620472	2.75575e-127	dependency
ICY1-ICY2	YMR195W-YPL250C	ICY2	YPL250C	1.46022	False	0.159737	1.0877e-70	ns
INP52-INP53	YNL106C-YOR109W	INP53	YOR109W	4.13312	False	0.00155031	1.53626e-11	ns
JSN1-PUF2	YJR091C-YPR042C	PUF2	YPR042C	2.92477	False	0.0580355	1.60344e-17	ns
LCB4-LCB5	YOR171C-YLR260W	LCB5	YLR260W	3.46594	False	0.277716	1.02794e-07	compensation
MHT1-SAM4	YLL062C-YPL273W	SAM4	YPL273W	4.12496	False	0.551108	1.63063e-49	compensation
MIG2-MIG3	YGL209W-YER028C	MIG3	YER028C	3.85632	False	-0.164211	3.23088e-16	ns
MSG5-SDP1	YNL053W-YIL113W	SDP1	YIL113W	1.34634	False	0.0290471	0.00348074	ns
NSG1-NSG2	YHR133C-YNL156C	NSG2	YNL156C	3.06065	False	0.172891	3.53392e-27	ns
NTG1-NTG2	YAL015C-YOL043C	NTG2	YOL043C	1.50091	False	0.0334874	1.19847e-08	ns
NTH1-NTH2	YDR001C-YBR001C	NTH2	YBR001C	2.76513	False	-0.106908	2.78434e-50	ns
OSM1-FRD1	YJR051W-YEL047C	FRD1	YEL047C	2.02216	False	0.186477	3.45127e-29	ns
PAM1-SVL3	YDR251W-YPL032C	SVL3	YPL032C	2.28715	False	0.000246506	6.45692e-06	ns
PCL10-PCL8	YGL134W-YPL219W	PCL8	YPL219W	2.32878	False	0.143369	5.2906e-20	ns
PCL6-PCL7	YER059W-YIL050W	PCL7	YIL050W	3.531	False	-0.135126	1.51171e-06	ns
PDR1-PDR3	YGL013C-YBL005W	PDR3	YBL005W	2.53478	False	0.0584718	3.79915e-13	ns
PEX30-PEX31	YLR324W-YGR004W	PEX31	YGR004W	2.81731	False	0.0525283	9.10252e-07	ns
PGM1-PGM2	YKL127W-YMR105C	PGM2	YMR105C	3.10642	False	0.392368	2.71418e-126	compensation
PHO87-PHO90	YCR037C-YJL198W	PHO90	YJL198W	3.1664	False	-0.0346968	1.05469e-06	ns
RCR1-RCR2	YBR005W-YDR003W	RCR2	YDR003W	2.12607	False	0.0349182	2.91684e-09	ns
RGA1-RGA2	YOR127W-YDR379W	RGA2	YDR379W	3.0896	False	0.143032	8.75458e-34	ns
RGI1-RGI2	YER067W-YIL057C	RGI2	YIL057C	1.38743	False	-0.185638	1.15272e-12	ns
RTN1-RTN2	YDR233C-YDL204W	RTN2	YDL204W	2.1012	False	0.103045	5.82027e-29	ns
SRL1-SVS1	YOR247W-YPL163C	SVS1	YPL163C	4.1101	False	0.0541279	1.48731e-05	ns
STP3-STP4	YLR375W-YDL048C	STP4	YDL048C	3.95547	False	0.0436219	1.85906e-06	ns
UBX6-UBX7	YJL048C-YBR273C	UBX7	YBR273C	1.90666	False	0.109192	2.16974e-14	ns
URA10-URA5	YMR271C-YML106W	URA5	YML106W	2.54638	False	0.0704061	1.76393e-05	ns
VHR1-VHR2	YIL056W-YER064C	VHR2	YER064C	1.61195	False	-0.00123393	0.96032	ns
VPS5-VPS501	YOR069W-YKR078W	VPS501	YKR078W	1.74221	False	0.113674	5.1211e-12	ns
YAP1801-YAP1802	YHR161C-YGR241C	YAP1802	YGR241C	2.43406	False	0.132216	7.58942e-13	ns
YAP5-YAP7	YIR018W-YOL028C	YAP7	YOL028C	1.13231	False	-0.0452633	0.00181801	ns
MRX16-YLR108C	YDR132C-YLR108C	YLR108C	YLR108C	2.19716	False	0.0995736	6.17448e-16	ns
YDR222W-YLR225C	YDR222W-YLR225C	YLR225C	YLR225C	1.01587	False	-0.00363806	0.795865	ns
YEH1-YEH2	YLL012W-YLR020C	YEH2	YLR020C	3.07854	False	0.0250172	3.13033e-13	ns
YHP1-YOX1	YDR451C-YML027W	YOX1	YML027W	1.86485	False	0.122597	8.01151e-29	ns
ESL1-ESL2	YIL151C-YKR096W	ESL2	YKR096W	3.95104	False	0.0936317	9.877e-60	ns
SEG2-SEG1	YKL105C-YMR086W	SEG1	YMR086W	4.724	False	0.100922	9.92378e-18	ns
FAT3-INA1	YKL187C-YLR413W	INA1	YLR413W	3.62631	False	-0.181187	3.56851e-06	ns
