# Supplementary material for: Single-cell imaging of protein dynamics of paralogs reveals sources of gene retention
Source: iScience. 2025 May 27;28(7):112771. doi: 10.1016/j.isci.2025.112771 (PMC12205598; doi:10.1016/j.isci.2025.112771)
Supplement: Table S5. Features of paralogs — (A) Description of each column. (B) Paralog pair ORFs and gene names; protein-protein interaction (PPI) interactors shared; genetic interaction (GI) shortest path length; PPI shortest path length; Negative GI; Trigenic interaction fraction class; GI interactors colocalize with sister paralog gene1; GI interactors colocalize with sister paralog gene2; PPI interactors colocalize with sister paralog gene1; PPI interactors colocalize with sister paralog gene2. [file mmc6.xlsx]

## Sheet: Description
Column name	Description
Paralog pair	Standard names of paralog1 and 2
ORF1-ORF2	Systematic names of paralog1 and 2
Gene1	Standard name of paralog1
ORF1	Systematic name of paralog1
Gene2	Standard name of paralog2
ORF2	Systematic name of paralog2
PPI interactors shared	Intersection between the protein-protein interactors (BioGRID) of the paralogs.
GI shortest path length	Shortest path length in the genetic interaction network (Costanzo et al., 2016, stringent cutoff).
PPI shortest path length	Shortest path length in the protein-protein interaction network (BioGRID).
Negative GI	Negative genetic interaction between the paralogs (Costanzo et al., 2016, stringent cutoff).
Trigenic interaction fraction class	Trigenic interaction fraction class (Kuzmin et al., 2020).
GI interactors colocalize with sister paralog gene1	Protein's (gene1) private GI interactors (Costanzo et al., 2016, synthetic lethal) co-localize with sister paralog (gene2)
GI interactors colocalize with sister paralog gene2	Protein's (gene2) private GI interactors (Costanzo et al., 2016, synthetic lethal) co-localize with sister paralog (gene1)
PPI interactors colocalize with sister paralog gene1	Protein's (gene1) private PPI interactors (BioGRID) co-localize with sister paralog (gene2)
PPI interactors colocalize with sister paralog gene2	Protein's (gene2) private PPI interactors (BioGRID) co-localize with sister paralog (gene1)

## Sheet: Table S5
Paralog pair	ORF1-ORF2	Gene1	ORF1	Gene2	ORF2	PPI interactors shared	GI shortest path length	PPI shortest path length	Negative GI	Trigenic interaction fraction class	GI interactors colocalize with sister paralog gene1	GI interactors colocalize with sister paralog gene2	PPI interactors colocalize with sister paralog gene1	PPI interactors colocalize with sister paralog gene2
AAP1-APE2	YHR047C-YKL157W	AAP1	YHR047C	APE2	YKL157W	low	>1	>1					0	0
AGP1-GNP1	YCL025C-YDR508C	AGP1	YCL025C	GNP1	YDR508C		1		1		0	0
AIM20-SKG1	YIL158W-YKR100C	AIM20	YIL158W	SKG1	YKR100C		>1
APT2-APT1	YDR441C-YML022W	APT2	YDR441C	APT1	YML022W	low	>1	1			1	1	1	1
AST1-AST2	YBL069W-YER101C	AST1	YBL069W	AST2	YER101C	high	>1	>1		Low			0	0
CIT2-CIT1	YCR005C-YNR001C	CIT2	YCR005C	CIT1	YNR001C	low	>1	>1					0	0
CLB3-CLB4	YDL155W-YLR210W	CLB3	YDL155W	CLB4	YLR210W	high	>1	>1	0	High	0	0	0	0
CPR5-CPR2	YDR304C-YHR057C	CPR5	YDR304C	CPR2	YHR057C	high	>1	>1	0	Low	1	0	0	0
CRP1-MDG1	YHR146W-YNL173C	CRP1	YHR146W	MDG1	YNL173C	low		>1					0	0
CUE1-CUE4	YMR264W-YML101C	CUE4	YML101C	CUE1	YMR264W	low	>1	>1			0	0	0	0
CUP2-HAA1	YGL166W-YPR008W	CUP2	YGL166W	HAA1	YPR008W	low	>1	>1		Low			0	1
CYC7-CYC1	YEL039C-YJR048W	CYC7	YEL039C	CYC1	YJR048W
DCS1-DCS2	YLR270W-YOR173W	DCS1	YLR270W	DCS2	YOR173W	high	>1	1	0	Low			1	1
DNF2-DNF1	YDR093W-YER166W	DNF2	YDR093W	DNF1	YER166W	high	>1	1	0		0	0	1	0
DPB3-DLS1	YBR278W-YJL065C	DPB3	YBR278W	DLS1	YJL065C	high	>1	>1		Low	0	0	0	1
EDC2-EDC1	YER035W-YGL222C	EDC2	YER035W	EDC1	YGL222C		>1		0		1	0
EMP47-EMP46	YFL048C-YLR080W	EMP47	YFL048C	EMP46	YLR080W		>1		0
EPT1-CPT1	YHR123W-YNL130C	EPT1	YHR123W	CPT1	YNL130C	high	>1	1	0		0	1	0	1
ESL1-ESL2	YIL151C-YKR096W	ESL1	YIL151C	ESL2	YKR096W		>1		0	Low
FAA4-FAA1	YMR246W-YOR317W	FAA4	YMR246W	FAA1	YOR317W		>1		0		0	0
FAT3-INA1	YKL187C-YLR413W	FAT3	YKL187C	INA1	YLR413W		>1		0	Low
FLC3-FLC1	YGL139W-YPL221W	FLC3	YGL139W	FLC1	YPL221W		>1		0
FMP45-YNL194C	YDL222C-YNL194C	FMP45	YDL222C	YNL194C	YNL194C		1		1
FRD1-OSM1	YEL047C-YJR051W	FRD1	YEL047C	OSM1	YJR051W	low	>1	>1	0				0	0
GGA1-GGA2	YDR358W-YHR108W	GGA1	YDR358W	GGA2	YHR108W		1		1	High	0	1
GIC2-GIC1	YDR309C-YHR061C	GIC2	YDR309C	GIC1	YHR061C		>1			High	0	1
GLK1-EMI2	YCL040W-YDR516C	GLK1	YCL040W	EMI2	YDR516C	low	>1	>1					0	0
GLO2-GLO4	YDR272W-YOR040W	GLO2	YDR272W	GLO4	YOR040W	low	>1	>1					0	0
GPB2-GPB1	YAL056W-YOR371C	GPB2	YAL056W	GPB1	YOR371C		1		1	Low	0	0
GPM2-GPM3	YDL021W-YOL056W	GPM2	YDL021W	GPM3	YOL056W					Low
GRX1-GRX2	YCL035C-YDR513W	GRX1	YCL035C	GRX2	YDR513W		>1
GSY1-GSY2	YFR015C-YLR258W	GSY1	YFR015C	GSY2	YLR258W	high	>1	1			0	0	0	0
HBS1-SKI7	YKR084C-YOR076C	HBS1	YKR084C	SKI7	YOR076C	low	>1		0	Low	1	0	1	1
HER1-GIP3	YOR227W-YPL137C	HER1	YOR227W	GIP3	YPL137C	high	>1	>1					1	0
HTA2-HTA1	YBL003C-YDR225W	HTA2	YBL003C	HTA1	YDR225W	high	1	1	1		0	0	0	1
ICY2-ICY1	YPL250C-YMR195W	ICY1	YMR195W	ICY2	YPL250C		>1		0	Low	0	0
INP52-INP53	YNL106C-YOR109W	INP52	YNL106C	INP53	YOR109W	low		>1					0	0
JSN1-PUF2	YJR091C-YPR042C	JSN1	YJR091C	PUF2	YPR042C	low	>1	>1	0	High			1	1
KCC4-GIN4	YCL024W-YDR507C	KCC4	YCL024W	GIN4	YDR507C	high	>1	>1	0	Low	1	0	0	0
KIN4-FRK1	YOR233W-YPL141C	KIN4	YOR233W	FRK1	YPL141C	low	1		1	Low			0	1
LCB5-LCB4	YLR260W-YOR171C	LCB5	YLR260W	LCB4	YOR171C		1				0	1
MHT1-SAM4	YLL062C-YPL273W	MHT1	YLL062C	SAM4	YPL273W		>1		0
MIG3-MIG2	YER028C-YGL209W	MIG3	YER028C	MIG2	YGL209W		>1				1	1
MKK1-MKK2	YOR231W-YPL140C	MKK1	YOR231W	MKK2	YPL140C		1		1		0	1
MRX16-YLR108C	YDR132C-YLR108C	MRX16	YDR132C	YLR108C	YLR108C	low	>1	>1		High			0	0
NSG1-NSG2	YHR133C-YNL156C	NSG1	YHR133C	NSG2	YNL156C	low	>1	>1					0	0
NTG1-NTG2	YAL015C-YOL043C	NTG1	YAL015C	NTG2	YOL043C		>1				0	1
NTH2-NTH1	YBR001C-YDR001C	NTH2	YBR001C	NTH1	YDR001C	low	>1	1	0	Low			0	1
PAM1-SVL3	YDR251W-YPL032C	PAM1	YDR251W	SVL3	YPL032C	low	>1	>1		High	0	0	0	0
PCL10-PCL8	YGL134W-YPL219W	PCL10	YGL134W	PCL8	YPL219W	high	>1	>1	0				1	0
PCL6-PCL7	YER059W-YIL050W	PCL6	YER059W	PCL7	YIL050W	high	>1	>1		Low			0	1
PDR3-PDR1	YBL005W-YGL013C	PDR3	YBL005W	PDR1	YGL013C	low	>1			Low			0	0
PEX31-PEX30	YGR004W-YLR324W	PEX31	YGR004W	PEX30	YLR324W		>1			Low	0	0
PGM1-PGM2	YKL127W-YMR105C	PGM1	YKL127W	PGM2	YMR105C		1		1
PHO87-PHO90	YCR037C-YJL198W	PHO87	YCR037C	PHO90	YJL198W		>1
POR2-POR1	YIL114C-YNL055C	POR2	YIL114C	POR1	YNL055C		1		1		1	0
RCR1-RCR2	YBR005W-YDR003W	RCR1	YBR005W	RCR2	YDR003W		>1		0		0	0
RGA2-RGA1	YDR379W-YOR127W	RGA2	YDR379W	RGA1	YOR127W	high	>1	>1	0	High	0	0	0	1
RGI1-RGI2	YER067W-YIL057C	RGI1	YER067W	RGI2	YIL057C		>1
RPL40A-RPL40B	YIL148W-YKR094C	RPL40A	YIL148W	RPL40B	YKR094C		1		1		0	1
RPS22A-RPS22B	YJL190C-YLR367W	RPS22A	YJL190C	RPS22B	YLR367W	high	1	>1	1				1	1
RTN2-RTN1	YDL204W-YDR233C	RTN2	YDL204W	RTN1	YDR233C	low	>1	>1	0	Low	0	0	1	0
SDP1-MSG5	YIL113W-YNL053W	SDP1	YIL113W	MSG5	YNL053W		>1			Low	0	0
SDS24-SDS23	YBR214W-YGL056C	SDS24	YBR214W	SDS23	YGL056C	low	>1	>1	0	High			1	0
SEG2-SEG1	YKL105C-YMR086W	SEG2	YKL105C	SEG1	YMR086W		>1			Low
SKN7-HMS2	YHR206W-YJR147W	SKN7	YHR206W	HMS2	YJR147W		>1			Low	0	1
SOL2-SOL1	YCR073W-A-YNR034W	SOL2	YCR073W-A	SOL1	YNR034W	high	1	1	1	Low	0	1	0	1
SRL1-SVS1	YOR247W-YPL163C	SRL1	YOR247W	SVS1	YPL163C		>1			High
STP4-STP3	YDL048C-YLR375W	STP4	YDL048C	STP3	YLR375W	low	>1	>1	0				0	0
SWI5-ACE2	YDR146C-YLR131C	SWI5	YDR146C	ACE2	YLR131C	low	>1	>1		Low	0	0	1	0
TRF5-PAP2	YNL299W-YOL115W	TRF5	YNL299W	PAP2	YOL115W	high		>1					1	0
UBX7-UBX6	YBR273C-YJL048C	UBX7	YBR273C	UBX6	YJL048C	low	>1	>1					0	0
UPA1-UPA2	YGR283C-YMR310C	UPA1	YGR283C	UPA2	YMR310C	high	>1	1			0	0	0	0
URA5-URA10	YML106W-YMR271C	URA5	YML106W	URA10	YMR271C	low	>1	1					0	1
VHR2-VHR1	YER064C-YIL056W	VHR2	YER064C	VHR1	YIL056W	low	>1	>1	0				0	1
VPS501-VPS5	YKR078W-YOR069W	VPS501	YKR078W	VPS5	YOR069W	low	>1	>1		Low			0	0
YAP1802-YAP1801	YGR241C-YHR161C	YAP1802	YGR241C	YAP1801	YHR161C	high	>1	>1			0	0	1	0
YAP5-YAP7	YIR018W-YOL028C	YAP5	YIR018W	YAP7	YOL028C		>1
YDR222W-YLR225C	YDR222W-YLR225C	YDR222W	YDR222W	YLR225C	YLR225C		>1
YEH1-YEH2	YLL012W-YLR020C	YEH1	YLL012W	YEH2	YLR020C	low	>1	>1		High			0	0
YHP1-YOX1	YDR451C-YML027W	YHP1	YDR451C	YOX1	YML027W		>1				0	1
LAM1-SIP3	YHR155W-YNL257C	LAM1	YHR155W	SIP3	YNL257C	low		>1		Low			1	0
