# Supplementary material for: Single-cell imaging of protein dynamics of paralogs reveals sources of gene retention
Source: iScience. 2025 May 27;28(7):112771. doi: 10.1016/j.isci.2025.112771 (PMC12205598; doi:10.1016/j.isci.2025.112771)
Supplement: Data S1. Deep neural network features of single cells — Gene class paralogs or random pairs; strain ID; gene name; genetic background of wild-type or deletion of its paralog; replicate number; cell ID; feature 1–128. [file mmc7.zip]

Archive with 1 entries (1 files):
- DataS1.tsv
