# Supplementary material for: Single-cell imaging of protein dynamics of paralogs reveals sources of gene retention
Source: iScience. 2025 May 27;28(7):112771. doi: 10.1016/j.isci.2025.112771 (PMC12205598; doi:10.1016/j.isci.2025.112771)
Supplement: Data S2. Protein abundance per single cell — Gene class paralogs or random pairs; strain ID; gene name; genetic background of wild-type or deletion of its paralog; replicate number; cell ID; protein abundance. [file mmc8.zip › Data_S2.tsv]

Paralogs/random pairs	Strain ID	Gene	Background	Replicate	Cell ID	Protein abundance
Paralogs	LR67	AAP1	APE2-WT	replicate1	0	41.65380859375
Paralogs	LR67	AAP1	APE2-WT	replicate1	1	59.770751953125
Paralogs	LR67	AAP1	APE2-WT	replicate1	2	53.2509765625
Paralogs	LR67	AAP1	APE2-WT	replicate1	3	67.4833984375
Paralogs	LR67	AAP1	APE2-WT	replicate1	4	30.570556640625
Paralogs	LR67	AAP1	APE2-WT	replicate1	5	67.034912109375
Paralogs	LR67	AAP1	APE2-WT	replicate1	6	73.682861328125
Paralogs	LR67	AAP1	APE2-WT	replicate1	7	45.4609375
Paralogs	LR67	AAP1	APE2-WT	replicate1	8	64.31298828125
Paralogs	LR67	AAP1	APE2-WT	replicate1	9	50.7333984375
Paralogs	LR67	AAP1	APE2-WT	replicate1	10	43.21533203125
Paralogs	LR67	AAP1	APE2-WT	replicate1	11	65.6044921875
Paralogs	LR67	AAP1	APE2-WT	replicate1	12	52.23583984375
Paralogs	LR67	AAP1	APE2-WT	replicate1	13	69.4111328125
Paralogs	LR67	AAP1	APE2-WT	replicate1	14	69.55810546875
Paralogs	LR67	AAP1	APE2-WT	replicate1	15	54.9365234375
Paralogs	LR67	AAP1	APE2-WT	replicate1	16	40.11279296875
Paralogs	LR67	AAP1	APE2-WT	replicate1	17	53.30859375
Paralogs	LR67	AAP1	APE2-WT	replicate1	18	53.890380859375
Paralogs	LR67	AAP1	APE2-WT	replicate1	19	46.73291015625
Paralogs	LR67	AAP1	APE2-WT	replicate1	20	29.28857421875
Paralogs	LR67	AAP1	APE2-WT	replicate1	21	49.099853515625
Paralogs	LR67	AAP1	APE2-WT	replicate1	22	49.704833984375
Paralogs	LR67	AAP1	APE2-WT	replicate1	23	35.77099609375
Paralogs	LR67	AAP1	APE2-WT	replicate1	24	51.08056640625
Paralogs	LR67	AAP1	APE2-WT	replicate1	25	41.759521484375
Paralogs	LR67	AAP1	APE2-WT	replicate1	26	49.033935546875
Paralogs	LR67	AAP1	APE2-WT	replicate1	27	52.466796875
Paralogs	LR67	AAP1	APE2-WT	replicate1	28	40.43505859375
Paralogs	LR67	AAP1	APE2-WT	replicate1	29	68.77783203125
Paralogs	LR67	AAP1	APE2-WT	replicate1	30	65.349609375
Paralogs	LR67	AAP1	APE2-WT	replicate1	31	58.6259765625
Paralogs	LR67	AAP1	APE2-WT	replicate1	32	53.690185546875
Paralogs	LR67	AAP1	APE2-WT	replicate1	33	46.5615234375
Paralogs	LR67	AAP1	APE2-WT	replicate1	34	40.426025390625
Paralogs	LR67	AAP1	APE2-WT	replicate1	35	50.665283203125
Paralogs	LR67	AAP1	APE2-WT	replicate1	36	39.785400390625
Paralogs	LR67	AAP1	APE2-WT	replicate1	37	105.647705078125
Paralogs	LR67	AAP1	APE2-WT	replicate1	38	56.85693359375
Paralogs	LR67	AAP1	APE2-WT	replicate1	39	56.37939453125
Paralogs	LR67	AAP1	APE2-WT	replicate1	40	67.198974609375
Paralogs	LR67	AAP1	APE2-WT	replicate1	41	86.55712890625
Paralogs	LR67	AAP1	APE2-WT	replicate1	42	70.52685546875
Paralogs	LR67	AAP1	APE2-WT	replicate1	43	34.216796875
Paralogs	LR67	AAP1	APE2-WT	replicate1	44	36.40576171875
Paralogs	LR67	AAP1	APE2-WT	replicate1	45	52.906494140625
Paralogs	LR67	AAP1	APE2-WT	replicate1	46	66.396240234375
Paralogs	LR67	AAP1	APE2-WT	replicate1	47	78.628662109375
Paralogs	LR67	AAP1	APE2-WT	replicate1	48	52.064453125
Paralogs	LR67	AAP1	APE2-WT	replicate1	49	50.958251953125
Paralogs	LR67	AAP1	APE2-WT	replicate1	50	47.59375
Paralogs	LR67	AAP1	APE2-WT	replicate1	51	59.494140625
Paralogs	LR67	AAP1	APE2-WT	replicate1	52	55.323486328125
Paralogs	LR67	AAP1	APE2-WT	replicate1	53	67.04296875
Paralogs	LR67	AAP1	APE2-WT	replicate1	54	73.646240234375
Paralogs	LR67	AAP1	APE2-WT	replicate1	55	43.387451171875
Paralogs	LR67	AAP1	APE2-WT	replicate1	56	49.529052734375
Paralogs	LR67	AAP1	APE2-WT	replicate1	57	48.53759765625
Paralogs	LR67	AAP1	APE2-WT	replicate1	58	45.242431640625
Paralogs	LR67	AAP1	APE2-WT	replicate1	59	58.685546875
Paralogs	LR67	AAP1	APE2-WT	replicate1	60	39.85693359375
Paralogs	LR67	AAP1	APE2-WT	replicate1	61	47.132568359375
Paralogs	LR67	AAP1	APE2-WT	replicate1	62	43.1337890625
Paralogs	LR67	AAP1	APE2-WT	replicate1	63	57.08740234375
Paralogs	LR67	AAP1	APE2-WT	replicate1	64	44.27197265625
Paralogs	LR67	AAP1	APE2-WT	replicate1	65	52.177978515625
Paralogs	LR67	AAP1	APE2-WT	replicate1	66	53.34033203125
Paralogs	LR67	AAP1	APE2-WT	replicate1	67	49.332275390625
Paralogs	LR67	AAP1	APE2-WT	replicate1	68	57.059814453125
Paralogs	LR67	AAP1	APE2-WT	replicate1	69	51.1708984375
Paralogs	LR67	AAP1	APE2-WT	replicate1	70	50.031982421875
Paralogs	LR67	AAP1	APE2-WT	replicate1	71	66.5712890625
Paralogs	LR67	AAP1	APE2-WT	replicate1	72	68.298583984375
Paralogs	LR67	AAP1	APE2-WT	replicate1	73	100.967041015625
Paralogs	LR67	AAP1	APE2-WT	replicate1	74	52.1015625
Paralogs	LR67	AAP1	APE2-WT	replicate1	75	49.607666015625
Paralogs	LR67	AAP1	APE2-WT	replicate1	76	80.07470703125
Paralogs	LR67	AAP1	APE2-WT	replicate1	77	43.805908203125
Paralogs	LR67	AAP1	APE2-WT	replicate1	78	65.267333984375
Paralogs	LR67	AAP1	APE2-WT	replicate1	79	83.94580078125
Paralogs	LR67	AAP1	APE2-WT	replicate1	80	60.109130859375
Paralogs	LR67	AAP1	APE2-WT	replicate1	81	55.949951171875
Paralogs	LR67	AAP1	APE2-WT	replicate1	82	56.389892578125
Paralogs	LR67	AAP1	APE2-WT	replicate1	83	78.4501953125
Paralogs	LR67	AAP1	APE2-WT	replicate1	84	71.0400390625
Paralogs	LR67	AAP1	APE2-WT	replicate1	85	86.29638671875
Paralogs	LR67	AAP1	APE2-WT	replicate1	86	70.254638671875
Paralogs	LR67	AAP1	APE2-WT	replicate1	87	93.309814453125
Paralogs	LR67	AAP1	APE2-WT	replicate1	88	72.188720703125
Paralogs	LR67	AAP1	APE2-WT	replicate1	89	58.1181640625
Paralogs	LR67	AAP1	APE2-WT	replicate1	90	54.26025390625
Paralogs	LR67	AAP1	APE2-WT	replicate1	91	34.9609375
Paralogs	LR67	AAP1	APE2-WT	replicate1	92	64.931396484375
Paralogs	LR67	AAP1	APE2-WT	replicate1	93	16.02001953125
Paralogs	LR67	AAP1	APE2-WT	replicate1	94	61.2939453125
Paralogs	LR67	AAP1	APE2-WT	replicate1	95	50.3232421875
Paralogs	LR67	AAP1	APE2-WT	replicate1	96	68.108642578125
Paralogs	LR67	AAP1	APE2-WT	replicate1	97	80.271728515625
Paralogs	LR67	AAP1	APE2-WT	replicate1	98	68.25634765625
Paralogs	LR67	AAP1	APE2-WT	replicate1	99	74.03857421875
Paralogs	LR67	AAP1	APE2-WT	replicate1	100	45.222900390625
Paralogs	LR67	AAP1	APE2-WT	replicate1	101	67.177734375
Paralogs	LR67	AAP1	APE2-WT	replicate1	102	59.922119140625
Paralogs	LR67	AAP1	APE2-WT	replicate1	103	82.62548828125
Paralogs	LR67	AAP1	APE2-WT	replicate1	104	49.216064453125
Paralogs	LR67	AAP1	APE2-WT	replicate1	105	73.569580078125
Paralogs	LR67	AAP1	APE2-WT	replicate1	106	73.502685546875
Paralogs	LR67	AAP1	APE2-WT	replicate1	107	63.178955078125
Paralogs	LR67	AAP1	APE2-WT	replicate1	108	71.841064453125
Paralogs	LR67	AAP1	APE2-WT	replicate1	109	67.476318359375
Paralogs	LR67	AAP1	APE2-WT	replicate1	110	62.99560546875
Paralogs	LR67	AAP1	APE2-WT	replicate1	111	67.236083984375
Paralogs	LR67	AAP1	APE2-WT	replicate1	112	107.51171875
Paralogs	LR67	AAP1	APE2-WT	replicate1	113	66.185546875
Paralogs	LR67	AAP1	APE2-WT	replicate1	114	73.791015625
Paralogs	LR67	AAP1	APE2-WT	replicate1	115	63.391357421875
Paralogs	LR67	AAP1	APE2-WT	replicate1	116	78.12158203125
Paralogs	LR67	AAP1	APE2-WT	replicate1	117	93.3408203125
Paralogs	LR67	AAP1	APE2-WT	replicate1	118	100.271728515625
Paralogs	LR67	AAP1	APE2-WT	replicate1	119	68.285400390625
Paralogs	LR67	AAP1	APE2-WT	replicate1	120	53.53466796875
Paralogs	LR67	AAP1	APE2-WT	replicate1	121	44.257080078125
Paralogs	LR67	AAP1	APE2-WT	replicate1	122	51.8583984375
Paralogs	LR67	AAP1	APE2-WT	replicate1	123	78.27490234375
Paralogs	LR67	AAP1	APE2-WT	replicate1	124	19.663818359375
Paralogs	LR67	AAP1	APE2-WT	replicate1	125	86.348388671875
Paralogs	LR67	AAP1	APE2-WT	replicate1	126	104.080322265625
Paralogs	LR67	AAP1	APE2-WT	replicate1	127	58.1220703125
Paralogs	LR67	AAP1	APE2-WT	replicate1	128	56.12744140625
Paralogs	LR67	AAP1	APE2-WT	replicate1	129	50.416015625
Paralogs	LR67	AAP1	APE2-WT	replicate1	130	33.0087890625
Paralogs	LR67	AAP1	APE2-WT	replicate1	131	22.392333984375
Paralogs	LR67	AAP1	APE2-WT	replicate1	132	53.521240234375
Paralogs	LR67	AAP1	APE2-WT	replicate1	133	42.939208984375
Paralogs	LR67	AAP1	APE2-WT	replicate1	134	58.069091796875
Paralogs	LR67	AAP1	APE2-WT	replicate1	135	70.50146484375
Paralogs	LR67	AAP1	APE2-WT	replicate1	136	45.626220703125
Paralogs	LR67	AAP1	APE2-WT	replicate1	137	59.22216796875
Paralogs	LR67	AAP1	APE2-WT	replicate1	138	80.8955078125
Paralogs	LR67	AAP1	APE2-WT	replicate1	139	50.159912109375
Paralogs	LR67	AAP1	APE2-WT	replicate1	140	26.907470703125
Paralogs	LR67	AAP1	APE2-WT	replicate1	141	57.9111328125
Paralogs	LR67	AAP1	APE2-WT	replicate1	142	114.832275390625
Paralogs	LR67	AAP1	APE2-WT	replicate1	143	48.85693359375
Paralogs	LR67	AAP1	APE2-WT	replicate1	144	32.079345703125
Paralogs	LR67	AAP1	APE2-WT	replicate1	145	75.076904296875
Paralogs	LR67	AAP1	APE2-WT	replicate1	146	72.0791015625
Paralogs	LR67	AAP1	APE2-WT	replicate1	147	50.435302734375
Paralogs	LR67	AAP1	APE2-WT	replicate1	148	54.594482421875
Paralogs	LR67	AAP1	APE2-WT	replicate1	149	40.36474609375
Paralogs	LR67	AAP1	APE2-WT	replicate1	150	66.630126953125
Paralogs	LR67	AAP1	APE2-WT	replicate1	151	46.6630859375
Paralogs	LR67	AAP1	APE2-WT	replicate1	152	56.1748046875
Paralogs	LR67	AAP1	APE2-WT	replicate1	153	64.916015625
Paralogs	LR67	AAP1	APE2-WT	replicate1	154	69.34814453125
Paralogs	LR67	AAP1	APE2-WT	replicate1	155	35.6767578125
Paralogs	LR67	AAP1	APE2-WT	replicate1	156	38.103759765625
Paralogs	LR67	AAP1	APE2-WT	replicate1	157	54.9306640625
Paralogs	LR67	AAP1	APE2-WT	replicate1	158	58.533935546875
Paralogs	LR67	AAP1	APE2-WT	replicate1	159	93.491455078125
Paralogs	LR67	AAP1	APE2-WT	replicate1	160	34.54150390625
Paralogs	LR67	AAP1	APE2-WT	replicate1	161	66.798583984375
Paralogs	LR67	AAP1	APE2-WT	replicate1	162	50.992431640625
Paralogs	LR67	AAP1	APE2-WT	replicate1	163	42.177490234375
Paralogs	LR67	AAP1	APE2-WT	replicate1	164	32.3173828125
Paralogs	LR67	AAP1	APE2-WT	replicate1	165	69.91064453125
Paralogs	LR67	AAP1	APE2-WT	replicate1	166	55.3681640625
Paralogs	LR67	AAP1	APE2-WT	replicate1	167	43.338623046875
Paralogs	LR67	AAP1	APE2-WT	replicate1	168	60.341064453125
Paralogs	LR67	AAP1	APE2-WT	replicate1	169	54.882568359375
Paralogs	LR67	AAP1	APE2-WT	replicate1	170	90.106689453125
Paralogs	LR67	AAP1	APE2-WT	replicate1	171	76.740478515625
Paralogs	LR67	AAP1	APE2-WT	replicate1	172	52.982421875
Paralogs	LR67	AAP1	APE2-WT	replicate1	173	56.162353515625
Paralogs	LR67	AAP1	APE2-WT	replicate1	174	46.510986328125
Paralogs	LR67	AAP1	APE2-WT	replicate1	175	65.410400390625
Paralogs	LR67	AAP1	APE2-WT	replicate1	176	57.11767578125
Paralogs	LR67	AAP1	APE2-WT	replicate1	177	46.25732421875
Paralogs	LR67	AAP1	APE2-WT	replicate1	178	64.112548828125
Paralogs	LR67	AAP1	APE2-WT	replicate1	179	47.408935546875
Paralogs	LR67	AAP1	APE2-WT	replicate1	180	64.938232421875
Paralogs	LR67	AAP1	APE2-WT	replicate1	181	77.66455078125
Paralogs	LR67	AAP1	APE2-WT	replicate1	182	53.0263671875
Paralogs	LR67	AAP1	APE2-WT	replicate1	183	45.536865234375
Paralogs	LR67	AAP1	APE2-WT	replicate1	184	69.996337890625
Paralogs	LR67	AAP1	APE2-WT	replicate1	185	43.440185546875
Paralogs	LR67	AAP1	APE2-WT	replicate1	186	88.477783203125
Paralogs	LR67	AAP1	APE2-WT	replicate1	187	54.359375
Paralogs	LR67	AAP1	APE2-WT	replicate1	188	72.021728515625
Paralogs	LR67	AAP1	APE2-WT	replicate1	189	55.23974609375
Paralogs	LR67	AAP1	APE2-WT	replicate1	190	85.522216796875
Paralogs	LR67	AAP1	APE2-WT	replicate1	191	71.206787109375
Paralogs	LR67	AAP1	APE2-WT	replicate1	192	65.72265625
Paralogs	LR67	AAP1	APE2-WT	replicate1	193	61.446044921875
Paralogs	LR67	AAP1	APE2-WT	replicate1	194	43.021240234375
Paralogs	LR67	AAP1	APE2-WT	replicate1	195	66.6396484375
Paralogs	LR67	AAP1	APE2-WT	replicate1	196	63.48779296875
Paralogs	LR67	AAP1	APE2-WT	replicate1	197	49.908447265625
Paralogs	LR67	AAP1	APE2-WT	replicate1	198	82.05712890625
Paralogs	LR67	AAP1	APE2-WT	replicate1	199	68.896484375
Paralogs	LR67	AAP1	APE2-WT	replicate1	200	29.605224609375
Paralogs	LR67	AAP1	APE2-WT	replicate1	201	53.990966796875
Paralogs	LR67	AAP1	APE2-WT	replicate1	202	83.967041015625
Paralogs	LR67	AAP1	APE2-WT	replicate1	203	37.126220703125
Paralogs	LR67	AAP1	APE2-WT	replicate1	204	60.86767578125
Paralogs	LR67	AAP1	APE2-WT	replicate1	205	65.9521484375
Paralogs	LR67	AAP1	APE2-WT	replicate1	206	83.940673828125
Paralogs	LR67	AAP1	APE2-WT	replicate1	207	65.2099609375
Paralogs	LR67	AAP1	APE2-WT	replicate1	208	16.56591796875
Paralogs	LR67	AAP1	APE2-WT	replicate1	209	58.3212890625
Paralogs	LR67	AAP1	APE2-WT	replicate1	210	21.293212890625
Paralogs	LR67	AAP1	APE2-WT	replicate1	211	26.831298828125
Paralogs	LR67	AAP1	APE2-WT	replicate1	212	52.998046875
Paralogs	LR67	AAP1	APE2-WT	replicate1	213	47.885986328125
Paralogs	LR67	AAP1	APE2-WT	replicate1	214	42.511962890625
Paralogs	LR67	AAP1	APE2-WT	replicate1	215	33.862548828125
Paralogs	LR67	AAP1	APE2-WT	replicate1	216	54.91845703125
Paralogs	LR67	AAP1	APE2-WT	replicate1	217	26.28466796875
Paralogs	LR67	AAP1	APE2-WT	replicate1	218	55.247802734375
Paralogs	LR67	AAP1	APE2-WT	replicate1	219	81.643310546875
Paralogs	LR67	AAP1	APE2-WT	replicate1	220	68.633544921875
Paralogs	LR67	AAP1	APE2-WT	replicate1	221	39.535888671875
Paralogs	LR67	AAP1	APE2-WT	replicate1	222	52.730712890625
Paralogs	LR67	AAP1	APE2-WT	replicate1	223	58.53466796875
Paralogs	LR67	AAP1	APE2-WT	replicate1	224	64.44677734375
Paralogs	LR67	AAP1	APE2-WT	replicate1	225	52.2568359375
Paralogs	LR67	AAP1	APE2-WT	replicate1	226	55.0390625
Paralogs	LR67	AAP1	APE2-WT	replicate1	227	32.876220703125
Paralogs	LR67	AAP1	APE2-WT	replicate1	228	39.364990234375
Paralogs	LR67	AAP1	APE2-WT	replicate1	229	57.459716796875
Paralogs	LR67	AAP1	APE2-WT	replicate1	230	51.01953125
Paralogs	LR67	AAP1	APE2-WT	replicate1	231	71.881591796875
Paralogs	LR67	AAP1	APE2-WT	replicate1	232	53.4169921875
Paralogs	LR67	AAP1	APE2-WT	replicate1	233	63.7294921875
Paralogs	LR67	AAP1	APE2-WT	replicate1	234	64.277099609375
Paralogs	LR67	AAP1	APE2-WT	replicate1	235	77.7822265625
Paralogs	LR67	AAP1	APE2-WT	replicate1	236	98.336669921875
Paralogs	LR67	AAP1	APE2-WT	replicate1	237	63.87744140625
Paralogs	LR67	AAP1	APE2-WT	replicate1	238	157.367919921875
Paralogs	LR67	AAP1	APE2-WT	replicate1	239	60.28076171875
Paralogs	LR67	AAP1	APE2-WT	replicate1	240	49.212158203125
Paralogs	LR67	AAP1	APE2-WT	replicate1	241	145.146240234375
Paralogs	LR67	AAP1	APE2-WT	replicate1	242	40.638427734375
Paralogs	LR67	AAP1	APE2-WT	replicate1	243	49.83056640625
Paralogs	LR67	AAP1	APE2-WT	replicate1	244	38.25830078125
Paralogs	LR67	AAP1	APE2-WT	replicate1	245	115.954345703125
Paralogs	LR67	AAP1	APE2-WT	replicate1	246	62.049560546875
Paralogs	LR67	AAP1	APE2-WT	replicate1	247	65.616455078125
Paralogs	LR67	AAP1	APE2-WT	replicate1	248	34.277099609375
Paralogs	LR67	AAP1	APE2-WT	replicate1	249	56.467529296875
Paralogs	LR67	AAP1	APE2-WT	replicate1	250	72.681640625
Paralogs	LR67	AAP1	APE2-WT	replicate1	251	69.543701171875
Paralogs	LR67	AAP1	APE2-WT	replicate1	252	111.650634765625
Paralogs	LR67	AAP1	APE2-WT	replicate1	253	74.94091796875
Paralogs	LR67	AAP1	APE2-WT	replicate1	254	94.415771484375
Paralogs	LR67	AAP1	APE2-WT	replicate1	255	78.6318359375
Paralogs	LR67	AAP1	APE2-WT	replicate1	256	79.44482421875
Paralogs	LR67	AAP1	APE2-WT	replicate1	257	102.0556640625
Paralogs	LR67	AAP1	APE2-WT	replicate1	258	82.635498046875
Paralogs	LR67	AAP1	APE2-WT	replicate1	259	59.65234375
Paralogs	LR67	AAP1	APE2-WT	replicate1	260	61.986328125
Paralogs	LR67	AAP1	APE2-WT	replicate1	261	66.14013671875
Paralogs	LR67	AAP1	APE2-WT	replicate1	262	78.51318359375
Paralogs	LR67	AAP1	APE2-WT	replicate1	263	43.213134765625
Paralogs	LR67	AAP1	APE2-WT	replicate1	264	90.5576171875
Paralogs	LR67	AAP1	APE2-WT	replicate2	1174	88.251220703125
Paralogs	LR67	AAP1	APE2-WT	replicate2	1175	31.912353515625
Paralogs	LR67	AAP1	APE2-WT	replicate2	1176	90.751953125
Paralogs	LR67	AAP1	APE2-WT	replicate2	1177	60.4482421875
Paralogs	LR67	AAP1	APE2-WT	replicate2	1178	77.953369140625
Paralogs	LR67	AAP1	APE2-WT	replicate2	1179	68.4189453125
Paralogs	LR67	AAP1	APE2-WT	replicate2	1180	76.7255859375
Paralogs	LR67	AAP1	APE2-WT	replicate2	1181	70.312255859375
Paralogs	LR67	AAP1	APE2-WT	replicate2	1182	104.880126953125
Paralogs	LR67	AAP1	APE2-WT	replicate2	1183	89.7412109375
Paralogs	LR67	AAP1	APE2-WT	replicate2	1184	121.658935546875
Paralogs	LR67	AAP1	APE2-WT	replicate2	1185	87.927978515625
Paralogs	LR67	AAP1	APE2-WT	replicate2	1186	60.00048828125
Paralogs	LR67	AAP1	APE2-WT	replicate2	1187	100.56103515625
Paralogs	LR67	AAP1	APE2-WT	replicate2	1188	99.560546875
Paralogs	LR67	AAP1	APE2-WT	replicate2	1189	93.099365234375
Paralogs	LR67	AAP1	APE2-WT	replicate2	1190	76.125
Paralogs	LR67	AAP1	APE2-WT	replicate2	1191	45.42578125
Paralogs	LR67	AAP1	APE2-WT	replicate2	1192	60.096435546875
Paralogs	LR67	AAP1	APE2-WT	replicate2	1193	69.379150390625
Paralogs	LR67	AAP1	APE2-WT	replicate2	1194	66.9091796875
Paralogs	LR67	AAP1	APE2-WT	replicate2	1195	73.171630859375
Paralogs	LR67	AAP1	APE2-WT	replicate2	1196	66.341064453125
Paralogs	LR67	AAP1	APE2-WT	replicate2	1197	44.93896484375
Paralogs	LR67	AAP1	APE2-WT	replicate2	1198	79.72265625
Paralogs	LR67	AAP1	APE2-WT	replicate2	1199	101.8486328125
Paralogs	LR67	AAP1	APE2-WT	replicate2	1200	61.46435546875
Paralogs	LR67	AAP1	APE2-WT	replicate2	1201	84.317138671875
Paralogs	LR67	AAP1	APE2-WT	replicate2	1202	105.153564453125
Paralogs	LR67	AAP1	APE2-WT	replicate2	1203	87.034423828125
Paralogs	LR67	AAP1	APE2-WT	replicate2	1204	72.924560546875
Paralogs	LR67	AAP1	APE2-WT	replicate2	1205	56.390380859375
Paralogs	LR67	AAP1	APE2-WT	replicate2	1206	103.64208984375
Paralogs	LR67	AAP1	APE2-WT	replicate2	1207	90.5966796875
Paralogs	LR67	AAP1	APE2-WT	replicate2	1208	70.209228515625
Paralogs	LR67	AAP1	APE2-WT	replicate2	1209	53.47998046875
Paralogs	LR67	AAP1	APE2-WT	replicate2	1210	93.81201171875
Paralogs	LR67	AAP1	APE2-WT	replicate2	1211	128.021728515625
Paralogs	LR67	AAP1	APE2-WT	replicate2	1212	81.58984375
Paralogs	LR67	AAP1	APE2-WT	replicate2	1213	69.00244140625
Paralogs	LR67	AAP1	APE2-WT	replicate2	1214	71.088623046875
Paralogs	LR67	AAP1	APE2-WT	replicate2	1215	49.037353515625
Paralogs	LR67	AAP1	APE2-WT	replicate2	1216	94.942626953125
Paralogs	LR67	AAP1	APE2-WT	replicate2	1217	82.671875
Paralogs	LR67	AAP1	APE2-WT	replicate2	1218	89.723876953125
Paralogs	LR67	AAP1	APE2-WT	replicate2	1219	69.4521484375
Paralogs	LR67	AAP1	APE2-WT	replicate2	1220	64.489501953125
Paralogs	LR67	AAP1	APE2-WT	replicate2	1221	58.80712890625
Paralogs	LR67	AAP1	APE2-WT	replicate2	1222	78.343505859375
Paralogs	LR67	AAP1	APE2-WT	replicate2	1223	93.597900390625
Paralogs	LR67	AAP1	APE2-WT	replicate2	1224	80.225341796875
Paralogs	LR67	AAP1	APE2-WT	replicate2	1225	56.30810546875
Paralogs	LR67	AAP1	APE2-WT	replicate2	1226	92.045654296875
Paralogs	LR67	AAP1	APE2-WT	replicate2	1227	107.52392578125
Paralogs	LR67	AAP1	APE2-WT	replicate2	1228	66.8701171875
Paralogs	LR67	AAP1	APE2-WT	replicate2	1229	53.967529296875
Paralogs	LR67	AAP1	APE2-WT	replicate2	1230	76.0087890625
Paralogs	LR67	AAP1	APE2-WT	replicate2	1231	63.560302734375
Paralogs	LR67	AAP1	APE2-WT	replicate2	1232	87.25732421875
Paralogs	LR67	AAP1	APE2-WT	replicate2	1233	85.24853515625
Paralogs	LR67	AAP1	APE2-WT	replicate2	1234	63.216064453125
Paralogs	LR67	AAP1	APE2-WT	replicate2	1235	68.5830078125
Paralogs	LR67	AAP1	APE2-WT	replicate2	1236	77.947021484375
Paralogs	LR67	AAP1	APE2-WT	replicate2	1237	72.1083984375
Paralogs	LR67	AAP1	APE2-WT	replicate2	1238	77.728271484375
Paralogs	LR67	AAP1	APE2-WT	replicate2	1239	51.72216796875
Paralogs	LR67	AAP1	APE2-WT	replicate2	1240	28.520263671875
Paralogs	LR67	AAP1	APE2-WT	replicate2	1241	99.18701171875
Paralogs	LR67	AAP1	APE2-WT	replicate2	1242	85.15673828125
Paralogs	LR67	AAP1	APE2-WT	replicate2	1243	88.3271484375
Paralogs	LR67	AAP1	APE2-WT	replicate2	1244	36.801025390625
Paralogs	LR67	AAP1	APE2-WT	replicate2	1245	67.28125
Paralogs	LR67	AAP1	APE2-WT	replicate2	1246	77.998046875
Paralogs	LR67	AAP1	APE2-WT	replicate2	1247	70.744873046875
Paralogs	LR67	AAP1	APE2-WT	replicate2	1248	64.760009765625
Paralogs	LR67	AAP1	APE2-WT	replicate2	1249	41.847412109375
Paralogs	LR67	AAP1	APE2-WT	replicate2	1250	105.999755859375
Paralogs	LR67	AAP1	APE2-WT	replicate2	1251	73.1103515625
Paralogs	LR67	AAP1	APE2-WT	replicate2	1252	110.659912109375
Paralogs	LR67	AAP1	APE2-WT	replicate2	1253	74.86328125
Paralogs	LR67	AAP1	APE2-WT	replicate2	1254	90.976806640625
Paralogs	LR67	AAP1	APE2-WT	replicate2	1255	71.606689453125
Paralogs	LR67	AAP1	APE2-WT	replicate2	1256	38.919921875
Paralogs	LR67	AAP1	APE2-WT	replicate2	1257	85.956787109375
Paralogs	LR67	AAP1	APE2-WT	replicate2	1258	61.306396484375
Paralogs	LR67	AAP1	APE2-WT	replicate2	1259	69.900146484375
Paralogs	LR67	AAP1	APE2-WT	replicate2	1260	77.964111328125
Paralogs	LR67	AAP1	APE2-WT	replicate2	1261	68.4345703125
Paralogs	LR67	AAP1	APE2-WT	replicate2	1262	76.167236328125
Paralogs	LR67	AAP1	APE2-WT	replicate2	1263	75.90478515625
Paralogs	LR67	AAP1	APE2-WT	replicate2	1264	98.443115234375
Paralogs	LR67	AAP1	APE2-WT	replicate2	1265	67.02099609375
Paralogs	LR67	AAP1	APE2-WT	replicate2	1266	50.62109375
Paralogs	LR67	AAP1	APE2-WT	replicate2	1267	61.78466796875
Paralogs	LR67	AAP1	APE2-WT	replicate2	1268	88.194580078125
Paralogs	LR67	AAP1	APE2-WT	replicate2	1269	119.220458984375
Paralogs	LR67	AAP1	APE2-WT	replicate2	1270	65.515869140625
Paralogs	LR67	AAP1	APE2-WT	replicate2	1271	77.818603515625
Paralogs	LR67	AAP1	APE2-WT	replicate2	1272	120.356201171875
Paralogs	LR67	AAP1	APE2-WT	replicate2	1273	88.461181640625
Paralogs	LR67	AAP1	APE2-WT	replicate2	1274	102.0322265625
Paralogs	LR67	AAP1	APE2-WT	replicate2	1275	97.97216796875
Paralogs	LR67	AAP1	APE2-WT	replicate2	1276	54.95751953125
Paralogs	LR67	AAP1	APE2-WT	replicate2	1277	113.23193359375
Paralogs	LR67	AAP1	APE2-WT	replicate2	1278	58.076416015625
Paralogs	LR67	AAP1	APE2-WT	replicate2	1279	79.855712890625
Paralogs	LR67	AAP1	APE2-WT	replicate2	1280	92.83642578125
Paralogs	LR67	AAP1	APE2-WT	replicate2	1281	54.82177734375
Paralogs	LR67	AAP1	APE2-WT	replicate2	1282	85.877197265625
Paralogs	LR67	AAP1	APE2-WT	replicate2	1283	80.48583984375
Paralogs	LR67	AAP1	APE2-WT	replicate2	1284	75.1064453125
Paralogs	LR67	AAP1	APE2-WT	replicate2	1285	97.271728515625
Paralogs	LR67	AAP1	APE2-WT	replicate2	1286	88.083984375
Paralogs	LR67	AAP1	APE2-WT	replicate2	1287	95.673828125
Paralogs	LR67	AAP1	APE2-WT	replicate2	1288	102.240966796875
Paralogs	LR67	AAP1	APE2-WT	replicate2	1289	73.5234375
Paralogs	LR67	AAP1	APE2-WT	replicate2	1290	71.49951171875
Paralogs	LR67	AAP1	APE2-WT	replicate2	1291	99.030517578125
Paralogs	LR67	AAP1	APE2-WT	replicate2	1292	100.752197265625
Paralogs	LR67	AAP1	APE2-WT	replicate2	1293	118.21044921875
Paralogs	LR67	AAP1	APE2-WT	replicate2	1294	97.74853515625
Paralogs	LR67	AAP1	APE2-WT	replicate2	1295	71.1240234375
Paralogs	LR67	AAP1	APE2-WT	replicate2	1296	79.72412109375
Paralogs	LR67	AAP1	APE2-WT	replicate2	1297	44.001220703125
Paralogs	LR67	AAP1	APE2-WT	replicate2	1298	92.6484375
Paralogs	LR67	AAP1	APE2-WT	replicate2	1299	84.394775390625
Paralogs	LR67	AAP1	APE2-WT	replicate2	1300	102.11474609375
Paralogs	LR67	AAP1	APE2-WT	replicate2	1301	86.069580078125
Paralogs	LR67	AAP1	APE2-WT	replicate2	1302	99.44189453125
Paralogs	LR67	AAP1	APE2-WT	replicate2	1303	79.7998046875
Paralogs	LR67	AAP1	APE2-WT	replicate2	1304	82.46240234375
Paralogs	LR67	AAP1	APE2-WT	replicate2	1305	104.888427734375
Paralogs	LR67	AAP1	APE2-WT	replicate2	1306	69.52099609375
Paralogs	LR67	AAP1	APE2-WT	replicate2	1307	102.418701171875
Paralogs	LR67	AAP1	APE2-WT	replicate2	1308	104.370849609375
Paralogs	LR67	AAP1	APE2-WT	replicate2	1309	85.83984375
Paralogs	LR67	AAP1	APE2-WT	replicate2	1310	88.6044921875
Paralogs	LR67	AAP1	APE2-WT	replicate2	1311	114.3740234375
Paralogs	LR67	AAP1	APE2-WT	replicate2	1312	64.5390625
Paralogs	LR67	AAP1	APE2-WT	replicate2	1313	82.3212890625
Paralogs	LR67	AAP1	APE2-WT	replicate2	1314	99.123046875
Paralogs	LR67	AAP1	APE2-WT	replicate2	1315	76.74169921875
Paralogs	LR67	AAP1	APE2-WT	replicate2	1316	91.773681640625
Paralogs	LR67	AAP1	APE2-WT	replicate2	1317	29.928955078125
Paralogs	LR67	AAP1	APE2-WT	replicate2	1318	40.849365234375
Paralogs	LR67	AAP1	APE2-WT	replicate2	1319	27.580078125
Paralogs	LR67	AAP1	APE2-WT	replicate2	1320	91.9130859375
Paralogs	LR67	AAP1	APE2-WT	replicate2	1321	45.062255859375
Paralogs	LR67	AAP1	APE2-WT	replicate2	1322	31.50634765625
Paralogs	LR67	AAP1	APE2-WT	replicate2	1323	97.850341796875
Paralogs	LR67	AAP1	APE2-WT	replicate2	1324	82.125244140625
Paralogs	LR67	AAP1	APE2-WT	replicate2	1325	80.74951171875
Paralogs	LR67	AAP1	APE2-WT	replicate2	1326	78.5791015625
Paralogs	LR67	AAP1	APE2-WT	replicate2	1327	88.22509765625
Paralogs	LR67	AAP1	APE2-WT	replicate2	1328	105.1494140625
Paralogs	LR67	AAP1	APE2-WT	replicate2	1329	79.401611328125
Paralogs	LR67	AAP1	APE2-WT	replicate2	1330	80.36279296875
Paralogs	LR67	AAP1	APE2-WT	replicate2	1331	82.328857421875
Paralogs	LR67	AAP1	APE2-WT	replicate2	1332	98.52587890625
Paralogs	LR67	AAP1	APE2-WT	replicate2	1333	65.733154296875
Paralogs	LR67	AAP1	APE2-WT	replicate2	1334	52.302001953125
Paralogs	LR67	AAP1	APE2-WT	replicate2	1335	86.152099609375
Paralogs	LR67	AAP1	APE2-WT	replicate2	1336	71.552734375
Paralogs	LR67	AAP1	APE2-WT	replicate2	1337	60.271728515625
Paralogs	LR67	AAP1	APE2-WT	replicate2	1338	82.788330078125
Paralogs	LR67	AAP1	APE2-WT	replicate2	1339	133.78369140625
Paralogs	LR67	AAP1	APE2-WT	replicate2	1340	83.41845703125
Paralogs	LR67	AAP1	APE2-WT	replicate2	1341	87.7646484375
Paralogs	LR67	AAP1	APE2-WT	replicate2	1342	95.6025390625
Paralogs	LR67	AAP1	APE2-WT	replicate2	1343	116.328369140625
Paralogs	LR67	AAP1	APE2-WT	replicate2	1344	70.9716796875
Paralogs	LR67	AAP1	APE2-WT	replicate2	1345	103.361572265625
Paralogs	LR67	AAP1	APE2-WT	replicate2	1346	66.65771484375
Paralogs	LR67	AAP1	APE2-WT	replicate2	1347	65.220703125
Paralogs	LR67	AAP1	APE2-WT	replicate2	1348	89.058349609375
Paralogs	LR67	AAP1	APE2-WT	replicate2	1349	94.397216796875
Paralogs	LR67	AAP1	APE2-WT	replicate2	1350	73.797119140625
Paralogs	LR67	AAP1	APE2-WT	replicate2	1351	110.92041015625
Paralogs	LR67	AAP1	APE2-WT	replicate2	1352	75.880126953125
Paralogs	LR67	AAP1	APE2-WT	replicate2	1353	82.748779296875
Paralogs	LR67	AAP1	APE2-WT	replicate2	1354	59.7294921875
Paralogs	LR67	AAP1	APE2-WT	replicate2	1355	80.26318359375
Paralogs	LR67	AAP1	APE2-WT	replicate2	1356	70.06005859375
Paralogs	LR67	AAP1	APE2-WT	replicate2	1357	108.70068359375
Paralogs	LR67	AAP1	APE2-WT	replicate2	1358	51.62939453125
Paralogs	LR67	AAP1	APE2-WT	replicate2	1359	67.438720703125
Paralogs	LR67	AAP1	APE2-WT	replicate2	1360	59.490478515625
Paralogs	LR67	AAP1	APE2-WT	replicate2	1361	92.9794921875
Paralogs	LR67	AAP1	APE2-WT	replicate2	1362	69.6689453125
Paralogs	LR67	AAP1	APE2-WT	replicate2	1363	83.6474609375
Paralogs	LR67	AAP1	APE2-WT	replicate2	1364	80.164306640625
Paralogs	LR67	AAP1	APE2-WT	replicate2	1365	98.36767578125
Paralogs	LR67	AAP1	APE2-WT	replicate2	1366	90.221435546875
Paralogs	LR67	AAP1	APE2-WT	replicate2	1367	76.281494140625
Paralogs	LR67	AAP1	APE2-WT	replicate2	1368	79.885498046875
Paralogs	LR67	AAP1	APE2-WT	replicate2	1369	65.909912109375
Paralogs	LR67	AAP1	APE2-WT	replicate2	1370	66.1943359375
Paralogs	LR67	AAP1	APE2-WT	replicate2	1371	74.290283203125
Paralogs	LR67	AAP1	APE2-WT	replicate2	1372	72.2626953125
Paralogs	LR67	AAP1	APE2-WT	replicate2	1373	63.32666015625
Paralogs	LR67	AAP1	APE2-WT	replicate2	1374	129.14013671875
Paralogs	LR67	AAP1	APE2-WT	replicate2	1375	97.375732421875
Paralogs	LR67	AAP1	APE2-WT	replicate2	1376	68.710693359375
Paralogs	LR67	AAP1	APE2-WT	replicate2	1377	68.64892578125
Paralogs	LR67	AAP1	APE2-WT	replicate2	1378	92.0947265625
Paralogs	LR67	AAP1	APE2-WT	replicate2	1379	104.80908203125
Paralogs	LR67	AAP1	APE2-WT	replicate2	1380	73.236328125
Paralogs	LR67	AAP1	APE2-WT	replicate2	1381	79.68115234375
Paralogs	LR67	AAP1	APE2-WT	replicate2	1382	81.293701171875
Paralogs	LR67	AAP1	APE2-WT	replicate2	1383	46.78857421875
Paralogs	LR67	AAP1	APE2-WT	replicate2	1384	44.68310546875
Paralogs	LR67	AAP1	APE2-WT	replicate2	1385	87.7919921875
Paralogs	LR67	AAP1	APE2-WT	replicate2	1386	120.15234375
Paralogs	LR67	AAP1	APE2-WT	replicate2	1387	88.3115234375
Paralogs	LR67	AAP1	APE2-WT	replicate2	1388	84.346923828125
Paralogs	LR67	AAP1	APE2-WT	replicate2	1389	63.01953125
Paralogs	LR67	AAP1	APE2-WT	replicate2	1390	81.0048828125
Paralogs	LR67	AAP1	APE2-WT	replicate2	1391	75.432373046875
Paralogs	LR67	AAP1	APE2-WT	replicate2	1392	79.70947265625
Paralogs	LR67	AAP1	APE2-WT	replicate2	1393	68.88232421875
Paralogs	LR67	AAP1	APE2-WT	replicate2	1394	95.114013671875
Paralogs	LR67	AAP1	APE2-WT	replicate2	1395	68.367919921875
Paralogs	LR67	AAP1	APE2-WT	replicate2	1396	67.466796875
Paralogs	LR67	AAP1	APE2-WT	replicate2	1397	72.92431640625
Paralogs	LR67	AAP1	APE2-WT	replicate2	1398	92.759033203125
Paralogs	LR67	AAP1	APE2-WT	replicate2	1399	91.77783203125
Paralogs	LR67	AAP1	APE2-WT	replicate2	1400	62.656494140625
Paralogs	LR67	AAP1	APE2-WT	replicate2	1401	67.45166015625
Paralogs	LR67	AAP1	APE2-WT	replicate2	1402	74.47900390625
Paralogs	LR67	AAP1	APE2-WT	replicate2	1403	78.76318359375
Paralogs	LR67	AAP1	APE2-WT	replicate2	1404	58.404052734375
Paralogs	LR67	AAP1	APE2-WT	replicate2	1405	67.767822265625
Paralogs	LR67	AAP1	APE2-WT	replicate2	1406	64.415771484375
Paralogs	LR67	AAP1	APE2-WT	replicate2	1407	62.084716796875
Paralogs	LR67	AAP1	APE2-WT	replicate2	1408	67.3818359375
Paralogs	LR67	AAP1	APE2-WT	replicate2	1409	82.012451171875
Paralogs	LR67	AAP1	APE2-WT	replicate2	1410	87.3662109375
Paralogs	LR67	AAP1	APE2-WT	replicate2	1411	73.82763671875
Paralogs	LR67	AAP1	APE2-WT	replicate2	1412	52.8310546875
Paralogs	LR67	AAP1	APE2-WT	replicate2	1413	95.66357421875
Paralogs	LR67	AAP1	APE2-WT	replicate2	1414	91.892822265625
Paralogs	LR67	AAP1	APE2-WT	replicate2	1415	38.92578125
Paralogs	LR67	AAP1	APE2-WT	replicate2	1416	74.42333984375
Paralogs	LR67	AAP1	APE2-WT	replicate2	1417	80.250244140625
Paralogs	LR67	AAP1	APE2-WT	replicate2	1418	74.715087890625
Paralogs	LR67	AAP1	APE2-WT	replicate2	1419	108.864501953125
Paralogs	LR67	AAP1	APE2-WT	replicate2	1420	67.669921875
Paralogs	LR67	AAP1	APE2-WT	replicate2	1421	100.906494140625
Paralogs	LR67	AAP1	APE2-WT	replicate2	1422	99.982421875
Paralogs	LR67	AAP1	APE2-WT	replicate2	1423	68.140869140625
Paralogs	LR67	AAP1	APE2-WT	replicate2	1424	65.786865234375
Paralogs	LR67	AAP1	APE2-WT	replicate2	1425	78.45849609375
Paralogs	LR67	AAP1	APE2-WT	replicate2	1426	72.197998046875
Paralogs	LR67	AAP1	APE2-WT	replicate2	1427	58.158935546875
Paralogs	LR67	AAP1	APE2-WT	replicate2	1428	73.719482421875
Paralogs	LR67	AAP1	APE2-WT	replicate2	1429	75.817626953125
Paralogs	LR67	AAP1	APE2-WT	replicate2	1430	69.232177734375
Paralogs	LR67	AAP1	APE2-WT	replicate2	1431	82.389892578125
Paralogs	LR67	AAP1	APE2-WT	replicate2	1432	63.85107421875
Paralogs	LR67	AAP1	APE2-WT	replicate2	1433	58.72509765625
Paralogs	LR67	AAP1	APE2-WT	replicate2	1434	95.341064453125
Paralogs	LR67	AAP1	APE2-WT	replicate2	1435	65.6015625
Paralogs	LR67	AAP1	APE2-WT	replicate2	1436	100.34619140625
Paralogs	LR67	AAP1	APE2-WT	replicate2	1437	71.996337890625
Paralogs	LR67	AAP1	APE2-WT	replicate2	1438	52.224853515625
Paralogs	LR67	AAP1	APE2-WT	replicate2	1439	57.634765625
Paralogs	LR67	AAP1	APE2-WT	replicate2	1440	67.296875
Paralogs	LR67	AAP1	APE2-WT	replicate2	1441	69.100830078125
Paralogs	LR67	AAP1	APE2-WT	replicate2	1442	65.497314453125
Paralogs	LR67	AAP1	APE2-WT	replicate2	1443	94.431396484375
Paralogs	LR67	AAP1	APE2-WT	replicate2	1444	105.5283203125
Paralogs	LR67	AAP1	APE2-WT	replicate2	1445	89.071533203125
Paralogs	LR67	AAP1	APE2-WT	replicate2	1446	95.639404296875
Paralogs	LR67	AAP1	APE2-WT	replicate2	1447	79.8134765625
Paralogs	LR67	AAP1	APE2-WT	replicate2	1448	71.865234375
Paralogs	LR67	AAP1	APE2-WT	replicate2	1449	72.949462890625
Paralogs	LR67	AAP1	APE2-WT	replicate2	1450	112.967529296875
Paralogs	LR67	AAP1	APE2-WT	replicate2	1451	80.05078125
Paralogs	LR67	AAP1	APE2-WT	replicate2	1452	71.3212890625
Paralogs	LR67	AAP1	APE2-WT	replicate2	1453	68.444091796875
Paralogs	LR67	AAP1	APE2-WT	replicate2	1454	42.11865234375
Paralogs	LR67	AAP1	APE2-WT	replicate2	1455	95.9609375
Paralogs	LR67	AAP1	APE2-WT	replicate2	1456	131.46044921875
Paralogs	LR67	AAP1	APE2-WT	replicate2	1457	90.141845703125
Paralogs	LR67	AAP1	APE2-WT	replicate2	1458	50.646728515625
Paralogs	LR67	AAP1	APE2-WT	replicate2	1459	54.80810546875
Paralogs	LR67	AAP1	APE2-WT	replicate2	1460	42.538818359375
Paralogs	LR67	AAP1	APE2-WT	replicate2	1461	74.644775390625
Paralogs	LR67	AAP1	APE2-WT	replicate2	1462	96.813720703125
Paralogs	LR67	AAP1	APE2-WT	replicate2	1463	100.221435546875
Paralogs	LR67	AAP1	APE2-WT	replicate2	1464	87.877197265625
Paralogs	LR67	AAP1	APE2-WT	replicate2	1465	69.56298828125
Paralogs	LR67	AAP1	APE2-WT	replicate2	1466	72.00146484375
Paralogs	LR67	AAP1	APE2-WT	replicate2	1467	117.936767578125
Paralogs	LR67	AAP1	APE2-WT	replicate2	1468	109.3994140625
Paralogs	LR67	AAP1	APE2-WT	replicate2	1469	107.446044921875
Paralogs	LR67	AAP1	APE2-WT	replicate2	1470	85.732421875
Paralogs	LR67	AAP1	APE2-WT	replicate2	1471	85.302490234375
Paralogs	LR67	AAP1	APE2-WT	replicate2	1472	73.796875
Paralogs	LR67	AAP1	APE2-WT	replicate2	1473	92.065185546875
Paralogs	LR67	AAP1	APE2-WT	replicate2	1474	67.113037109375
Paralogs	LR67	AAP1	APE2-WT	replicate2	1475	91.82080078125
Paralogs	LR67	AAP1	APE2-WT	replicate2	1476	85.994140625
Paralogs	LR67	AAP1	APE2-WT	replicate2	1477	81.450439453125
Paralogs	LR67	AAP1	APE2-WT	replicate2	1478	94.119140625
Paralogs	LR67	AAP1	APE2-WT	replicate2	1479	75.12646484375
Paralogs	LR67	AAP1	APE2-WT	replicate2	1480	88.009521484375
Paralogs	LR67	AAP1	APE2-WT	replicate2	1481	57.47900390625
Paralogs	LR67	AAP1	APE2-WT	replicate2	1482	99.77392578125
Paralogs	LR67	AAP1	APE2-WT	replicate2	1483	80.13037109375
Paralogs	LR67	AAP1	APE2-WT	replicate2	1484	89.954345703125
Paralogs	LR67	AAP1	APE2-WT	replicate2	1485	85.216552734375
Paralogs	LR67	AAP1	APE2-WT	replicate2	1486	143.7607421875
Paralogs	LR67	AAP1	APE2-WT	replicate2	1487	72.7802734375
Paralogs	LR67	AAP1	APE2-WT	replicate2	1488	125.374755859375
Paralogs	LR67	AAP1	APE2-WT	replicate2	1489	101.135498046875
Paralogs	LR67	AAP1	APE2-WT	replicate2	1490	58.289794921875
Paralogs	LR67	AAP1	APE2-WT	replicate2	1491	91.733154296875
Paralogs	LR67	AAP1	APE2-WT	replicate2	1492	79.618408203125
Paralogs	LR67	AAP1	APE2-WT	replicate2	1493	58.315185546875
Paralogs	LR67	AAP1	APE2-WT	replicate2	1494	94.181884765625
Paralogs	LR67	AAP1	APE2-WT	replicate2	1495	67.565673828125
Paralogs	LR67	AAP1	APE2-WT	replicate2	1496	82.080810546875
Paralogs	LR67	AAP1	APE2-WT	replicate2	1497	103.0771484375
Paralogs	LR67	AAP1	APE2-WT	replicate2	1498	72.457763671875
Paralogs	LR67	AAP1	APE2-WT	replicate2	1499	83.787353515625
Paralogs	LR67	AAP1	APE2-WT	replicate2	1500	89.78466796875
Paralogs	LR67	AAP1	APE2-WT	replicate2	1501	104.95458984375
Paralogs	LR67	AAP1	APE2-WT	replicate2	1502	73.618896484375
Paralogs	LR67	AAP1	APE2-WT	replicate2	1503	94.900634765625
Paralogs	LR67	AAP1	APE2-WT	replicate2	1504	78.93701171875
Paralogs	LR67	AAP1	APE2-WT	replicate2	1505	109.83251953125
Paralogs	LR67	AAP1	APE2-WT	replicate2	1506	87.435546875
Paralogs	LR67	AAP1	APE2-WT	replicate2	1507	68.71044921875
Paralogs	LR67	AAP1	APE2-WT	replicate2	1508	80.65380859375
Paralogs	LR67	AAP1	APE2-WT	replicate2	1509	83.913330078125
Paralogs	LR67	AAP1	APE2-WT	replicate2	1510	80.408203125
Paralogs	LR67	AAP1	APE2-WT	replicate2	1511	85.65380859375
Paralogs	LR67	AAP1	APE2-WT	replicate2	1512	73.8740234375
Paralogs	LR67	AAP1	APE2-WT	replicate2	1513	70.041015625
Paralogs	LR67	AAP1	APE2-WT	replicate2	1514	74.777587890625
Paralogs	LR67	AAP1	APE2-WT	replicate2	1515	60.899658203125
Paralogs	LR67	AAP1	APE2-WT	replicate2	1516	71.713623046875
Paralogs	LR67	AAP1	APE2-WT	replicate2	1517	49.679931640625
Paralogs	LR67	AAP1	APE2-WT	replicate2	1518	110.462158203125
Paralogs	LR67	AAP1	APE2-WT	replicate2	1519	122.682861328125
Paralogs	LR67	AAP1	APE2-WT	replicate2	1520	109.700927734375
Paralogs	LR67	AAP1	APE2-WT	replicate2	1521	68.180908203125
Paralogs	LR67	AAP1	APE2-WT	replicate2	1522	52.373779296875
Paralogs	LR67	AAP1	APE2-WT	replicate2	1523	63.814453125
Paralogs	LR67	AAP1	APE2-WT	replicate2	1524	101.976318359375
Paralogs	LR67	AAP1	APE2-WT	replicate2	1525	72.99658203125
Paralogs	LR67	AAP1	APE2-WT	replicate2	1526	108.7890625
Paralogs	LR67	AAP1	APE2-WT	replicate2	1527	103.23779296875
Paralogs	LR67	AAP1	APE2-WT	replicate2	1528	81.2431640625
Paralogs	LR67	AAP1	APE2-WT	replicate2	1529	125.449462890625
Paralogs	LR67	AAP1	APE2-WT	replicate2	1530	65.798095703125
Paralogs	LR67	AAP1	APE2-WT	replicate2	1531	129.561767578125
Paralogs	LR67	AAP1	APE2-WT	replicate2	1532	90.5712890625
Paralogs	LR67	AAP1	APE2-WT	replicate2	1533	50.09619140625
Paralogs	LR67	AAP1	APE2-WT	replicate2	1534	84.64111328125
Paralogs	LR67	AAP1	APE2-WT	replicate2	1535	65.7236328125
Paralogs	LR67	AAP1	APE2-WT	replicate2	1536	50.137939453125
Paralogs	LR67	AAP1	APE2-WT	replicate2	1537	85.24951171875
Paralogs	LR67	AAP1	APE2-WT	replicate2	1538	81.50341796875
Paralogs	LR67	AAP1	APE2-WT	replicate2	1539	49.943603515625
Paralogs	LR67	AAP1	APE2-WT	replicate2	1540	70.521484375
Paralogs	LR67	AAP1	APE2-WT	replicate2	1541	47.2822265625
Paralogs	LR67	AAP1	APE2-WT	replicate2	1542	95.539306640625
Paralogs	LR67	AAP1	APE2-WT	replicate2	1543	71.95947265625
Paralogs	LR67	AAP1	APE2-WT	replicate2	1544	41.65576171875
Paralogs	LR67	AAP1	APE2-WT	replicate2	1545	53.546142578125
Paralogs	LR67	AAP1	APE2-WT	replicate2	1546	45.5341796875
Paralogs	LR67	AAP1	APE2-WT	replicate2	1547	72.2568359375
Paralogs	LR67	AAP1	APE2-WT	replicate2	1548	37.868896484375
Paralogs	LR67	AAP1	APE2-WT	replicate2	1549	79.20068359375
Paralogs	LR67	AAP1	APE2-WT	replicate2	1550	68.48974609375
Paralogs	LR67	AAP1	APE2-WT	replicate2	1551	120.371826171875
Paralogs	LR67	AAP1	APE2-WT	replicate2	1552	75.0927734375
Paralogs	LR67	AAP1	APE2-WT	replicate2	1553	95.790771484375
Paralogs	LR67	AAP1	APE2-WT	replicate2	1554	67.34912109375
Paralogs	LR67	AAP1	APE2-WT	replicate2	1555	76.759765625
Paralogs	LR67	AAP1	APE2-WT	replicate2	1556	77.53466796875
Paralogs	LR67	AAP1	APE2-WT	replicate2	1557	93.72705078125
Paralogs	LR67	AAP1	APE2-WT	replicate2	1558	78.302490234375
Paralogs	LR67	AAP1	APE2-WT	replicate2	1559	104.35693359375
Paralogs	LR67	AAP1	APE2-WT	replicate2	1560	79.6025390625
Paralogs	LR67	AAP1	APE2-WT	replicate2	1561	92.636962890625
Paralogs	LR67	AAP1	APE2-WT	replicate2	1562	76.463623046875
Paralogs	LR67	AAP1	APE2-WT	replicate2	1563	89.0712890625
Paralogs	LR67	AAP1	APE2-WT	replicate2	1564	100.135986328125
Paralogs	LR67	AAP1	APE2-WT	replicate2	1565	75.98681640625
Paralogs	LR67	AAP1	APE2-WT	replicate2	1566	71.82861328125
Paralogs	LR67	AAP1	APE2-WT	replicate2	1567	94.011962890625
Paralogs	LR67	AAP1	APE2-WT	replicate2	1568	57.466064453125
Paralogs	LR67	AAP1	APE2-WT	replicate2	1569	94.330810546875
Paralogs	LR67	AAP1	APE2-WT	replicate2	1570	114.619384765625
Paralogs	LR67	AAP1	APE2-WT	replicate2	1571	76.86962890625
Paralogs	LR67	AAP1	APE2-WT	replicate2	1572	102.1015625
Paralogs	LR67	AAP1	APE2-WT	replicate2	1573	91.317626953125
Paralogs	LR67	AAP1	APE2-WT	replicate2	1574	63.315185546875
Paralogs	LR67	AAP1	APE2-WT	replicate2	1575	111.197265625
Paralogs	LR67	AAP1	APE2-WT	replicate2	1576	91.038330078125
Paralogs	LR67	AAP1	APE2-WT	replicate2	1577	100.549072265625
Paralogs	LR67	AAP1	APE2-WT	replicate2	1578	109.1005859375
Paralogs	LR67	AAP1	APE2-WT	replicate2	1579	85.91845703125
Paralogs	LR67	AAP1	APE2-WT	replicate2	1580	83.33447265625
Paralogs	LR67	AAP1	APE2-WT	replicate2	1581	106.169189453125
Paralogs	LR67	AAP1	APE2-WT	replicate2	1582	96.6884765625
Paralogs	LR67	AAP1	APE2-WT	replicate2	1583	129.39111328125
Paralogs	LR67	AAP1	APE2-WT	replicate2	1584	85.849365234375
Paralogs	LR67	AAP1	APE2-WT	replicate2	1585	127.42626953125
Paralogs	LR67	AAP1	APE2-WT	replicate2	1586	99.3310546875
Paralogs	LR67	AAP1	APE2-WT	replicate2	1587	101.254638671875
Paralogs	LR67	AAP1	APE2-WT	replicate2	1588	64.1572265625
Paralogs	LR67	AAP1	APE2-WT	replicate2	1589	128.6884765625
Paralogs	LR67	AAP1	APE2-WT	replicate2	1590	151.045654296875
Paralogs	LR67	AAP1	APE2-WT	replicate2	1591	111.1162109375
Paralogs	LR67	AAP1	APE2-WT	replicate2	1592	113.979736328125
Paralogs	LR67	AAP1	APE2-WT	replicate2	1593	56.27734375
Paralogs	LR67	AAP1	APE2-WT	replicate2	1594	88.609619140625
Paralogs	LR67	AAP1	APE2-WT	replicate2	1595	85.00341796875
Paralogs	LR67	AAP1	APE2-WT	replicate2	1596	86.748046875
Paralogs	LR67	AAP1	APE2-WT	replicate2	1597	107.337646484375
Paralogs	LR67	AAP1	APE2-WT	replicate2	1598	95.542724609375
Paralogs	LR67	AAP1	APE2-WT	replicate2	1599	91.90576171875
Paralogs	LR67	AAP1	APE2-WT	replicate2	1600	95.15087890625
Paralogs	LR67	AAP1	APE2-WT	replicate2	1601	88.45361328125
Paralogs	LR67	AAP1	APE2-WT	replicate2	1602	86.77294921875
Paralogs	LR67	AAP1	APE2-WT	replicate2	1603	93.44775390625
Paralogs	LR67	AAP1	APE2-WT	replicate2	1604	84.100341796875
Paralogs	LR67	AAP1	APE2-WT	replicate2	1605	74.100830078125
Paralogs	LR67	AAP1	APE2-WT	replicate2	1606	77.342529296875
Paralogs	LR67	AAP1	APE2-WT	replicate2	1607	87.496826171875
Paralogs	LR67	AAP1	APE2-WT	replicate2	1608	69.431396484375
Paralogs	LR67	AAP1	APE2-WT	replicate2	1609	54.852783203125
Paralogs	LR67	AAP1	APE2-WT	replicate2	1610	105.17236328125
Paralogs	LR67	AAP1	APE2-WT	replicate2	1611	79.373291015625
Paralogs	LR67	AAP1	APE2-WT	replicate2	1612	72.350341796875
Paralogs	LR67	AAP1	APE2-WT	replicate2	1613	76.0029296875
Paralogs	LR67	AAP1	APE2-WT	replicate2	1614	61.52197265625
Paralogs	LR67	AAP1	APE2-WT	replicate2	1615	53.63134765625
Paralogs	LR67	AAP1	APE2-WT	replicate2	1616	57.318115234375
Paralogs	LR67	AAP1	APE2-WT	replicate2	1617	52.88720703125
Paralogs	LR67	AAP1	APE2-WT	replicate2	1618	48.15625
Paralogs	LR67	AAP1	APE2-WT	replicate2	1619	84.98193359375
Paralogs	LR67	AAP1	APE2-WT	replicate2	1620	85.870361328125
Paralogs	LR67	AAP1	APE2-WT	replicate2	1621	85.890869140625
Paralogs	LR67	AAP1	APE2-WT	replicate2	1622	50.090576171875
Paralogs	LR67	AAP1	APE2-WT	replicate2	1623	72.00732421875
Paralogs	LR67	AAP1	APE2-WT	replicate2	1624	47.455810546875
Paralogs	LR67	AAP1	APE2-WT	replicate2	1625	92.23193359375
Paralogs	LR67	AAP1	APE2-WT	replicate2	1626	90.741455078125
Paralogs	LR67	AAP1	APE2-WT	replicate2	1627	86.41943359375
Paralogs	LR67	AAP1	APE2-WT	replicate2	1628	79.11767578125
Paralogs	LR67	AAP1	APE2-WT	replicate2	1629	87.1376953125
Paralogs	LR67	AAP1	APE2-WT	replicate2	1630	78.2587890625
Paralogs	LR67	AAP1	APE2-WT	replicate2	1631	70.46435546875
Paralogs	LR67	AAP1	APE2-WT	replicate2	1632	78.74658203125
Paralogs	LR67	AAP1	APE2-WT	replicate2	1633	90.990234375
Paralogs	LR67	AAP1	APE2-WT	replicate2	1634	82.741943359375
Paralogs	LR67	AAP1	APE2-WT	replicate2	1635	112.78466796875
Paralogs	LR67	AAP1	APE2-WT	replicate2	1636	95.732177734375
Paralogs	LR67	AAP1	APE2-WT	replicate2	1637	62.685302734375
Paralogs	LR67	AAP1	APE2-WT	replicate2	1638	108.708251953125
Paralogs	LR67	AAP1	APE2-WT	replicate2	1639	105.403564453125
Paralogs	LR67	AAP1	APE2-WT	replicate2	1640	86.884765625
Paralogs	LR67	AAP1	APE2-WT	replicate2	1641	89.20654296875
Paralogs	LR67	AAP1	APE2-WT	replicate2	1642	65.720703125
Paralogs	LR67	AAP1	APE2-WT	replicate2	1643	68.87890625
Paralogs	LR67	AAP1	APE2-WT	replicate2	1644	58.50390625
Paralogs	LR67	AAP1	APE2-WT	replicate2	1645	73.17822265625
Paralogs	LR67	AAP1	APE2-WT	replicate2	1646	100.23486328125
Paralogs	LR67	AAP1	APE2-WT	replicate2	1647	113.110595703125
Paralogs	LR67	AAP1	APE2-WT	replicate2	1648	66.0634765625
Paralogs	LR67	AAP1	APE2-WT	replicate2	1649	109.926025390625
Paralogs	LR67	AAP1	APE2-WT	replicate2	1650	67.96142578125
Paralogs	LR67	AAP1	APE2-WT	replicate2	1651	80.388916015625
Paralogs	LR67	AAP1	APE2-WT	replicate2	1652	87.7060546875
Paralogs	LR67	AAP1	APE2-WT	replicate2	1653	114.169921875
Paralogs	LR67	AAP1	APE2-WT	replicate2	1654	69.150390625
Paralogs	LR67	AAP1	APE2-WT	replicate2	1655	77.707763671875
Paralogs	LR67	AAP1	APE2-WT	replicate2	1656	89.348876953125
Paralogs	LR67	AAP1	APE2-WT	replicate2	1657	99.87890625
Paralogs	LR67	AAP1	APE2-WT	replicate2	1658	59.98974609375
Paralogs	LR67	AAP1	APE2-WT	replicate2	1659	61.8046875
Paralogs	LR67	AAP1	APE2-WT	replicate2	1660	88.34765625
Paralogs	LR67	AAP1	APE2-WT	replicate2	1661	63.9453125
Paralogs	LR67	AAP1	APE2-WT	replicate2	1662	88.38818359375
Paralogs	LR67	AAP1	APE2-WT	replicate2	1663	57.068115234375
Paralogs	LR67	AAP1	APE2-WT	replicate2	1664	92.307861328125
Paralogs	LR67	AAP1	APE2-WT	replicate2	1665	76.590576171875
Paralogs	LR67	AAP1	APE2-WT	replicate2	1666	74.03076171875
Paralogs	LR67	AAP1	APE2-WT	replicate2	1667	81.207275390625
Paralogs	LR67	AAP1	APE2-WT	replicate2	1668	88.138916015625
Paralogs	LR67	AAP1	APE2-WT	replicate2	1669	76.9404296875
Paralogs	LR67	AAP1	APE2-WT	replicate2	1670	72.07568359375
Paralogs	LR67	AAP1	APE2-WT	replicate2	1671	93.162109375
Paralogs	LR67	AAP1	APE2-WT	replicate2	1672	69.162841796875
Paralogs	LR67	AAP1	APE2-WT	replicate2	1673	108.000244140625
Paralogs	LR67	AAP1	APE2-WT	replicate2	1674	85.994140625
Paralogs	LR67	AAP1	APE2-WT	replicate2	1675	86.97021484375
Paralogs	LR67	AAP1	APE2-WT	replicate2	1676	53.903076171875
Paralogs	LR67	AAP1	APE2-WT	replicate2	1677	99.46337890625
Paralogs	LR67	AAP1	APE2-WT	replicate2	1678	60.96728515625
Paralogs	LR67	AAP1	APE2-WT	replicate2	1679	107.981201171875
Paralogs	LR67	AAP1	APE2-WT	replicate2	1680	78.718994140625
Paralogs	LR67	AAP1	APE2-WT	replicate2	1681	94.249755859375
Paralogs	LR67	AAP1	APE2-WT	replicate2	1682	82.865478515625
Paralogs	LR67	AAP1	APE2-WT	replicate2	1683	87.5361328125
Paralogs	LR67	AAP1	APE2-WT	replicate2	1684	67.44189453125
Paralogs	LR67	AAP1	APE2-WT	replicate2	1685	75.965576171875
Paralogs	LR67	AAP1	APE2-WT	replicate2	1686	67.973876953125
Paralogs	LR67	AAP1	APE2-WT	replicate2	1687	92.645263671875
Paralogs	LR67	AAP1	APE2-WT	replicate2	1688	52.85498046875
Paralogs	LR67	AAP1	APE2-WT	replicate2	1689	119.330322265625
Paralogs	LR67	AAP1	APE2-WT	replicate2	1690	89.868408203125
Paralogs	LR67	AAP1	APE2-WT	replicate2	1691	88.85302734375
Paralogs	LR67	AAP1	APE2-WT	replicate2	1692	79.664306640625
Paralogs	LR67	AAP1	APE2-WT	replicate2	1693	65.65185546875
Paralogs	LR67	AAP1	APE2-WT	replicate2	1694	50.195068359375
Paralogs	LR67	AAP1	APE2-WT	replicate2	1695	60.2685546875
Paralogs	LR67	AAP1	APE2-WT	replicate2	1696	121.3515625
Paralogs	LR67	AAP1	APE2-WT	replicate2	1697	87.802490234375
Paralogs	LR67	AAP1	APE2-WT	replicate2	1698	92.29345703125
Paralogs	LR67	AAP1	APE2-WT	replicate2	1699	79.776611328125
Paralogs	LR67	AAP1	APE2-WT	replicate2	1700	91.04345703125
Paralogs	LR67	AAP1	APE2-WT	replicate2	1701	87.36181640625
Paralogs	LR67	AAP1	APE2-WT	replicate2	1702	103.2666015625
Paralogs	LR67	AAP1	APE2-WT	replicate2	1703	52.365234375
Paralogs	LR67	AAP1	APE2-WT	replicate2	1704	93.747802734375
Paralogs	LR67	AAP1	APE2-WT	replicate2	1705	93.90478515625
Paralogs	LR67	AAP1	APE2-WT	replicate2	1706	86.797119140625
Paralogs	LR67	AAP1	APE2-WT	replicate2	1707	69.52880859375
Paralogs	LR67	AAP1	APE2-WT	replicate2	1708	113.95458984375
Paralogs	LR67	AAP1	APE2-WT	replicate2	1709	119.69580078125
Paralogs	LR67	AAP1	APE2-WT	replicate2	1710	39.19970703125
Paralogs	LR67	AAP1	APE2-WT	replicate2	1711	93.5693359375
Paralogs	LR67	AAP1	APE2-WT	replicate2	1712	95.73681640625
Paralogs	LR67	AAP1	APE2-WT	replicate2	1713	60.674072265625
Paralogs	LR67	AAP1	APE2-WT	replicate2	1714	88.03662109375
Paralogs	LR67	AAP1	APE2-WT	replicate2	1715	67.213623046875
Paralogs	LR67	AAP1	APE2-WT	replicate2	1716	166.563720703125
Paralogs	LR67	AAP1	APE2-WT	replicate2	1717	85.36962890625
Paralogs	LR67	AAP1	APE2-WT	replicate2	1718	141.217529296875
Paralogs	LR67	AAP1	APE2-WT	replicate2	1719	76.9794921875
Paralogs	LR67	AAP1	APE2-WT	replicate2	1720	87.004150390625
Paralogs	LR67	AAP1	APE2-WT	replicate2	1721	122.504150390625
Paralogs	LR67	AAP1	APE2-WT	replicate2	1722	106.213623046875
Paralogs	LR67	AAP1	APE2-WT	replicate2	1723	110.30419921875
Paralogs	LR67	AAP1	APE2-WT	replicate2	1724	83.75341796875
Paralogs	LR67	AAP1	APE2-WT	replicate2	1725	56.8212890625
Paralogs	LR67	AAP1	APE2-WT	replicate2	1726	77.798583984375
Paralogs	LR67	AAP1	APE2-WT	replicate2	1727	93.749755859375
Paralogs	LR67	AAP1	APE2-WT	replicate2	1728	109.79248046875
Paralogs	LR67	AAP1	APE2-WT	replicate2	1729	81.827880859375
Paralogs	LR67	AAP1	APE2-WT	replicate2	1730	124.8212890625
Paralogs	LR67	AAP1	APE2-WT	replicate2	1731	105.223876953125
Paralogs	LR67	AAP1	APE2-WT	replicate2	1732	118.193603515625
Paralogs	LR67	AAP1	APE2-WT	replicate2	1733	81.626953125
Paralogs	LR67	AAP1	APE2-WT	replicate2	1734	94.749267578125
Paralogs	LR67	AAP1	APE2-WT	replicate2	1735	99.41650390625
Paralogs	LR67	AAP1	APE2-WT	replicate2	1736	99.955322265625
Paralogs	LR67	AAP1	APE2-WT	replicate2	1737	88.531494140625
Paralogs	LR67	AAP1	APE2-WT	replicate2	1738	140.00048828125
Paralogs	LR67	AAP1	APE2-WT	replicate2	1739	75.0859375
Paralogs	LR67	AAP1	APE2-WT	replicate2	1740	43.599609375
Paralogs	LR67	AAP1	APE2-WT	replicate2	1741	105.41552734375
Paralogs	LR67	AAP1	APE2-WT	replicate2	1742	73.59375
Paralogs	LR67	AAP1	APE2-WT	replicate2	1743	111.40966796875
Paralogs	LR67	AAP1	APE2-WT	replicate2	1744	80.4560546875
Paralogs	LR67	AAP1	APE2-WT	replicate2	1745	74.40283203125
Paralogs	LR67	AAP1	APE2-WT	replicate2	1746	71.1728515625
Paralogs	LR67	AAP1	APE2-WT	replicate2	1747	86.98291015625
Paralogs	LR67	AAP1	APE2-WT	replicate2	1748	81.98779296875
Paralogs	LR67	AAP1	APE2-WT	replicate2	1749	88.11865234375
Paralogs	LR67	AAP1	APE2-WT	replicate2	1750	27.612548828125
Paralogs	LR67	AAP1	APE2-WT	replicate2	1751	28.889892578125
Paralogs	LR67	AAP1	APE2-WT	replicate2	1752	49.65869140625
Paralogs	LR67	AAP1	APE2-WT	replicate2	1753	93.014404296875
Paralogs	LR67	AAP1	APE2-WT	replicate2	1754	60.53076171875
Paralogs	LR67	AAP1	APE2-WT	replicate2	1755	60.53515625
Paralogs	LR67	AAP1	APE2-WT	replicate2	1756	81.169677734375
Paralogs	LR67	AAP1	APE2-WT	replicate2	1757	86.155517578125
Paralogs	LR67	AAP1	APE2-WT	replicate2	1758	69.905029296875
Paralogs	LR67	AAP1	APE2-WT	replicate2	1759	84.440185546875
Paralogs	LR67	AAP1	APE2-WT	replicate2	1760	77.241943359375
Paralogs	LR67	AAP1	APE2-WT	replicate2	1761	50.41748046875
Paralogs	LR67	AAP1	APE2-WT	replicate2	1762	79.686767578125
Paralogs	LR67	AAP1	APE2-WT	replicate2	1763	86.437744140625
Paralogs	LR67	AAP1	APE2-WT	replicate2	1764	68.174560546875
Paralogs	LR67	AAP1	APE2-WT	replicate2	1765	89.119384765625
Paralogs	LR67	AAP1	APE2-WT	replicate2	1766	64.120361328125
Paralogs	LR67	AAP1	APE2-WT	replicate2	1767	64.079833984375
Paralogs	LR67	AAP1	APE2-WT	replicate2	1768	62.906005859375
Paralogs	LR67	AAP1	APE2-WT	replicate2	1769	87.20849609375
Paralogs	LR67	AAP1	APE2-WT	replicate2	1770	87.59033203125
Paralogs	LR67	AAP1	APE2-WT	replicate2	1771	105.844482421875
Paralogs	LR67	AAP1	APE2-WT	replicate2	1772	86.383056640625
Paralogs	LR67	AAP1	APE2-WT	replicate2	1773	61.303955078125
Paralogs	LR67	AAP1	APE2-WT	replicate2	1774	62.524169921875
Paralogs	LR67	AAP1	APE2-WT	replicate2	1775	75.46875
Paralogs	LR67	AAP1	APE2-WT	replicate2	1776	65.6669921875
Paralogs	LR67	AAP1	APE2-WT	replicate2	1777	67.293212890625
Paralogs	LR67	AAP1	APE2-WT	replicate2	1778	65.01220703125
Paralogs	LR67	AAP1	APE2-WT	replicate2	1779	58.620849609375
Paralogs	LR67	AAP1	APE2-WT	replicate2	1780	100.599609375
Paralogs	LR67	AAP1	APE2-WT	replicate2	1781	29.099609375
Paralogs	LR67	AAP1	APE2-WT	replicate2	1782	84.519287109375
Paralogs	LR67	AAP1	APE2-WT	replicate2	1783	57.295654296875
Paralogs	LR67	AAP1	APE2-WT	replicate2	1784	101.9677734375
Paralogs	LR67	AAP1	APE2-WT	replicate2	1785	65.8671875
Paralogs	LR67	AAP1	APE2-WT	replicate2	1786	71.87744140625
Paralogs	LR67	AAP1	APE2-WT	replicate2	1787	78.789306640625
Paralogs	LR67	AAP1	APE2-WT	replicate2	1788	110.27001953125
Paralogs	LR67	AAP1	APE2-WT	replicate2	1789	91.7626953125
Paralogs	LR67	AAP1	APE2-WT	replicate2	1790	101.608642578125
Paralogs	LR67	AAP1	APE2-WT	replicate2	1791	85.064697265625
Paralogs	LR67	AAP1	APE2-WT	replicate2	1792	71.1201171875
Paralogs	LR67	AAP1	APE2-WT	replicate2	1793	86.39892578125
Paralogs	LR67	AAP1	APE2-WT	replicate2	1794	44.44873046875
Paralogs	LR67	AAP1	APE2-WT	replicate2	1795	69.303955078125
Paralogs	LR67	AAP1	APE2-WT	replicate2	1796	86.22119140625
Paralogs	LR67	AAP1	APE2-WT	replicate2	1797	103.8447265625
Paralogs	LR67	AAP1	APE2-WT	replicate2	1798	43.59130859375
Paralogs	LR67	AAP1	APE2-WT	replicate2	1799	67.239013671875
Paralogs	LR67	AAP1	APE2-WT	replicate2	1800	72.326904296875
Paralogs	LR67	AAP1	APE2-WT	replicate2	1801	64.985107421875
Paralogs	LR67	AAP1	APE2-WT	replicate2	1802	67.416259765625
Paralogs	LR67	AAP1	APE2-WT	replicate2	1803	66.884521484375
Paralogs	LR67	AAP1	APE2-WT	replicate2	1804	66.277587890625
Paralogs	LR67	AAP1	APE2-WT	replicate2	1805	43.51171875
Paralogs	LR67	AAP1	APE2-WT	replicate2	1806	93.1083984375
Paralogs	LR67	AAP1	APE2-WT	replicate2	1807	62.49658203125
Paralogs	LR67	AAP1	APE2-WT	replicate2	1808	73.4072265625
Paralogs	LR67	AAP1	APE2-WT	replicate2	1809	63.218994140625
Paralogs	LR67	AAP1	APE2-WT	replicate2	1810	43.53271484375
Paralogs	LR67	AAP1	APE2-WT	replicate2	1811	47.072509765625
Paralogs	LR67	AAP1	APE2-WT	replicate2	1812	69.146240234375
Paralogs	LR67	AAP1	APE2-WT	replicate2	1813	50.04248046875
Paralogs	LR67	AAP1	APE2-WT	replicate2	1814	116.341064453125
Paralogs	LR67	AAP1	APE2-WT	replicate2	1815	89.572021484375
Paralogs	LR67	AAP1	APE2-WT	replicate2	1816	61.875
Paralogs	LR67	AAP1	APE2-WT	replicate2	1817	93.64111328125
Paralogs	LR67	AAP1	APE2-WT	replicate2	1818	72.28955078125
Paralogs	LR67	AAP1	APE2-WT	replicate2	1819	50.5390625
Paralogs	LR67	AAP1	APE2-WT	replicate2	1820	61.525390625
Paralogs	LR67	AAP1	APE2-WT	replicate2	1821	78.68408203125
Paralogs	LR67	AAP1	APE2-WT	replicate2	1822	79.900146484375
Paralogs	LR67	AAP1	APE2-WT	replicate2	1823	100.79931640625
Paralogs	LR67	AAP1	APE2-WT	replicate2	1824	60.378173828125
Paralogs	LR67	AAP1	APE2-WT	replicate2	1825	59.830322265625
Paralogs	LR67	AAP1	APE2-WT	replicate2	1826	89.62255859375
Paralogs	LR67	AAP1	APE2-WT	replicate2	1827	77.470947265625
Paralogs	LR67	AAP1	APE2-WT	replicate2	1828	62.884521484375
Paralogs	LR67	AAP1	APE2-WT	replicate2	1829	76.69580078125
Paralogs	LR67	AAP1	APE2-WT	replicate2	1830	85.10107421875
Paralogs	LR67	AAP1	APE2-WT	replicate2	1831	78.573486328125
Paralogs	LR67	AAP1	APE2-WT	replicate2	1832	83.944580078125
Paralogs	LR67	AAP1	APE2-WT	replicate2	1833	92.7412109375
Paralogs	LR67	AAP1	APE2-WT	replicate2	1834	70.162841796875
Paralogs	LR67	AAP1	APE2-WT	replicate2	1835	52.324951171875
Paralogs	LR67	AAP1	APE2-WT	replicate2	1836	86.42041015625
Paralogs	LR67	AAP1	APE2-WT	replicate2	1837	68.524658203125
Paralogs	LR67	AAP1	APE2-WT	replicate2	1838	55.2001953125
Paralogs	LR67	AAP1	APE2-WT	replicate2	1839	99.513916015625
Paralogs	LR67	AAP1	APE2-WT	replicate2	1840	67.3935546875
Paralogs	LR67	AAP1	APE2-WT	replicate2	1841	69.021240234375
Paralogs	LR67	AAP1	APE2-WT	replicate2	1842	28.050048828125
Paralogs	LR67	AAP1	APE2-WT	replicate2	1843	72.4169921875
Paralogs	LR67	AAP1	APE2-WT	replicate2	1844	86.986572265625
Paralogs	LR67	AAP1	APE2-WT	replicate2	1845	87.046630859375
Paralogs	LR67	AAP1	APE2-WT	replicate2	1846	105.2841796875
Paralogs	LR67	AAP1	APE2-WT	replicate2	1847	127.756103515625
Paralogs	LR67	AAP1	APE2-WT	replicate2	1848	83.36181640625
Paralogs	LR67	AAP1	APE2-WT	replicate2	1849	86.803466796875
Paralogs	LR67	AAP1	APE2-WT	replicate2	1850	109.57177734375
Paralogs	LR67	AAP1	APE2-WT	replicate2	1851	75.81201171875
Paralogs	LR67	AAP1	APE2-WT	replicate2	1852	80.67724609375
Paralogs	LR67	AAP1	APE2-WT	replicate2	1853	81.641357421875
Paralogs	LR67	AAP1	APE2-WT	replicate2	1854	78.947509765625
Paralogs	LR67	AAP1	APE2-WT	replicate2	1855	62.215087890625
Paralogs	LR67	AAP1	APE2-WT	replicate2	1856	125.041015625
Paralogs	LR67	AAP1	APE2-WT	replicate2	1857	74.903076171875
Paralogs	LR67	AAP1	APE2-WT	replicate2	1858	83.74951171875
Paralogs	LR67	AAP1	APE2-WT	replicate2	1859	62.558837890625
Paralogs	LR67	AAP1	APE2-WT	replicate2	1860	73.738525390625
Paralogs	LR67	AAP1	APE2-WT	replicate2	1861	108.6044921875
Paralogs	LR67	AAP1	APE2-WT	replicate2	1862	119.346923828125
Paralogs	LR67	AAP1	APE2-WT	replicate2	1863	70.607421875
Paralogs	LR67	AAP1	APE2-WT	replicate2	1864	80.91552734375
Paralogs	LR67	AAP1	APE2-WT	replicate2	1865	59.01220703125
Paralogs	LR67	AAP1	APE2-WT	replicate2	1866	70.5546875
Paralogs	LR67	AAP1	APE2-WT	replicate2	1867	72.530029296875
Paralogs	LR67	AAP1	APE2-WT	replicate2	1868	104.643310546875
Paralogs	LR67	AAP1	APE2-WT	replicate2	1869	81.683349609375
Paralogs	LR67	AAP1	APE2-WT	replicate2	1870	104.92822265625
Paralogs	LR67	AAP1	APE2-WT	replicate2	1871	48.92578125
Paralogs	LR67	AAP1	APE2-WT	replicate2	1872	58.334716796875
Paralogs	LR67	AAP1	APE2-WT	replicate2	1873	57.36328125
Paralogs	LR67	AAP1	APE2-WT	replicate2	1874	104.466552734375
Paralogs	LR67	AAP1	APE2-WT	replicate2	1875	51.25048828125
Paralogs	LR67	AAP1	APE2-WT	replicate2	1876	101.359130859375
Paralogs	LR67	AAP1	APE2-WT	replicate2	1877	105.804931640625
Paralogs	LR67	AAP1	APE2-WT	replicate2	1878	33.888427734375
Paralogs	LR67	AAP1	APE2-WT	replicate2	1879	70.9755859375
Paralogs	LR67	AAP1	APE2-WT	replicate2	1880	91.776123046875
Paralogs	LR67	AAP1	APE2-WT	replicate2	1881	67.52197265625
Paralogs	LR67	AAP1	APE2-WT	replicate2	1882	79.9365234375
Paralogs	LR67	AAP1	APE2-WT	replicate2	1883	57.19189453125
Paralogs	LR67	AAP1	APE2-WT	replicate2	1884	80.650146484375
Paralogs	LR67	AAP1	APE2-WT	replicate2	1885	85.42431640625
Paralogs	LR67	AAP1	APE2-WT	replicate2	1886	113.25830078125
Paralogs	LR67	AAP1	APE2-WT	replicate2	1887	27.7255859375
Paralogs	LR67	AAP1	APE2-WT	replicate2	1888	73.96533203125
Paralogs	LR67	AAP1	APE2-WT	replicate3	3991	21.654296875
Paralogs	LR67	AAP1	APE2-WT	replicate3	3992	40.16455078125
Paralogs	LR67	AAP1	APE2-WT	replicate3	3993	75.02978515625
Paralogs	LR67	AAP1	APE2-WT	replicate3	3994	45.982177734375
Paralogs	LR67	AAP1	APE2-WT	replicate3	3995	46.03369140625
Paralogs	LR67	AAP1	APE2-WT	replicate3	3996	56.004150390625
Paralogs	LR67	AAP1	APE2-WT	replicate3	3997	65.368408203125
Paralogs	LR67	AAP1	APE2-WT	replicate3	3998	32.45703125
Paralogs	LR67	AAP1	APE2-WT	replicate3	3999	72.8525390625
Paralogs	LR67	AAP1	APE2-WT	replicate3	4000	42.82421875
Paralogs	LR67	AAP1	APE2-WT	replicate3	4001	32.85986328125
Paralogs	LR67	AAP1	APE2-WT	replicate3	4002	36.08154296875
Paralogs	LR67	AAP1	APE2-WT	replicate3	4003	67.45068359375
Paralogs	LR67	AAP1	APE2-WT	replicate3	4004	38.332763671875
Paralogs	LR67	AAP1	APE2-WT	replicate3	4005	32.071044921875
Paralogs	LR67	AAP1	APE2-WT	replicate3	4006	34.085205078125
Paralogs	LR67	AAP1	APE2-WT	replicate3	4007	68.238525390625
Paralogs	LR67	AAP1	APE2-WT	replicate3	4008	56.3935546875
Paralogs	LR67	AAP1	APE2-WT	replicate3	4009	61.30322265625
Paralogs	LR67	AAP1	APE2-WT	replicate3	4010	42.227783203125
Paralogs	LR67	AAP1	APE2-WT	replicate3	4011	55.524658203125
Paralogs	LR67	AAP1	APE2-WT	replicate3	4012	67.707275390625
Paralogs	LR67	AAP1	APE2-WT	replicate3	4013	44.835693359375
Paralogs	LR67	AAP1	APE2-WT	replicate3	4014	54.63720703125
Paralogs	LR67	AAP1	APE2-WT	replicate3	4015	36.267333984375
Paralogs	LR67	AAP1	APE2-WT	replicate3	4016	52.869140625
Paralogs	LR67	AAP1	APE2-WT	replicate3	4017	44.31591796875
Paralogs	LR67	AAP1	APE2-WT	replicate3	4018	67.091064453125
Paralogs	LR67	AAP1	APE2-WT	replicate3	4019	69.197021484375
Paralogs	LR67	AAP1	APE2-WT	replicate3	4020	55.95849609375
Paralogs	LR67	AAP1	APE2-WT	replicate3	4021	66.293212890625
Paralogs	LR67	AAP1	APE2-WT	replicate3	4022	57.006103515625
Paralogs	LR67	AAP1	APE2-WT	replicate3	4023	45.8876953125
Paralogs	LR67	AAP1	APE2-WT	replicate3	4024	61.456298828125
Paralogs	LR67	AAP1	APE2-WT	replicate3	4025	50.4951171875
Paralogs	LR67	AAP1	APE2-WT	replicate3	4026	77.6875
Paralogs	LR67	AAP1	APE2-WT	replicate3	4027	60.125
Paralogs	LR67	AAP1	APE2-WT	replicate3	4028	41.115966796875
Paralogs	LR67	AAP1	APE2-WT	replicate3	4029	60.041259765625
Paralogs	LR67	AAP1	APE2-WT	replicate3	4030	65.33251953125
Paralogs	LR67	AAP1	APE2-WT	replicate3	4031	48.939453125
Paralogs	LR67	AAP1	APE2-WT	replicate3	4032	55.8837890625
Paralogs	LR67	AAP1	APE2-WT	replicate3	4033	54.8125
Paralogs	LR67	AAP1	APE2-WT	replicate3	4034	45.068115234375
Paralogs	LR67	AAP1	APE2-WT	replicate3	4035	58.609130859375
Paralogs	LR67	AAP1	APE2-WT	replicate3	4036	80.491455078125
Paralogs	LR67	AAP1	APE2-WT	replicate3	4037	52.144287109375
Paralogs	LR67	AAP1	APE2-WT	replicate3	4038	47.615966796875
Paralogs	LR67	AAP1	APE2-WT	replicate3	4039	66.193359375
Paralogs	LR67	AAP1	APE2-WT	replicate3	4040	67.924072265625
Paralogs	LR67	AAP1	APE2-WT	replicate3	4041	65.74169921875
Paralogs	LR67	AAP1	APE2-WT	replicate3	4042	68.310791015625
Paralogs	LR67	AAP1	APE2-WT	replicate3	4043	36.230712890625
Paralogs	LR67	AAP1	APE2-WT	replicate3	4044	52.034423828125
Paralogs	LR67	AAP1	APE2-WT	replicate3	4045	52.150390625
Paralogs	LR67	AAP1	APE2-WT	replicate3	4046	53.353759765625
Paralogs	LR67	AAP1	APE2-WT	replicate3	4047	51.149169921875
Paralogs	LR67	AAP1	APE2-WT	replicate3	4048	57.1142578125
Paralogs	LR67	AAP1	APE2-WT	replicate3	4049	69.327392578125
Paralogs	LR67	AAP1	APE2-WT	replicate3	4050	76.01416015625
Paralogs	LR67	AAP1	APE2-WT	replicate3	4051	47.2333984375
Paralogs	LR67	AAP1	APE2-WT	replicate3	4052	42.0263671875
Paralogs	LR67	AAP1	APE2-WT	replicate3	4053	65.272705078125
Paralogs	LR67	AAP1	APE2-WT	replicate3	4054	50.280029296875
Paralogs	LR67	AAP1	APE2-WT	replicate3	4055	34.582275390625
Paralogs	LR67	AAP1	APE2-WT	replicate3	4056	57.3544921875
Paralogs	LR67	AAP1	APE2-WT	replicate3	4057	44.430908203125
Paralogs	LR67	AAP1	APE2-WT	replicate3	4058	53.583251953125
Paralogs	LR67	AAP1	APE2-WT	replicate3	4059	57.80615234375
Paralogs	LR67	AAP1	APE2-WT	replicate3	4060	68.061767578125
Paralogs	LR67	AAP1	APE2-WT	replicate3	4061	48.884033203125
Paralogs	LR67	AAP1	APE2-WT	replicate3	4062	55.776123046875
Paralogs	LR67	AAP1	APE2-WT	replicate3	4063	24.1552734375
Paralogs	LR67	AAP1	APE2-WT	replicate3	4064	42.3212890625
Paralogs	LR67	AAP1	APE2-WT	replicate3	4065	28.987548828125
Paralogs	LR67	AAP1	APE2-WT	replicate3	4066	47.449951171875
Paralogs	LR67	AAP1	APE2-WT	replicate3	4067	52.490234375
Paralogs	LR67	AAP1	APE2-WT	replicate3	4068	57.032958984375
Paralogs	LR67	AAP1	APE2-WT	replicate3	4069	55.184326171875
Paralogs	LR67	AAP1	APE2-WT	replicate3	4070	61.646728515625
Paralogs	LR67	AAP1	APE2-WT	replicate3	4071	69.91943359375
Paralogs	LR67	AAP1	APE2-WT	replicate3	4072	50.314453125
Paralogs	LR67	AAP1	APE2-WT	replicate3	4073	65.813232421875
Paralogs	LR67	AAP1	APE2-WT	replicate3	4074	56.998779296875
Paralogs	LR67	AAP1	APE2-WT	replicate3	4075	82.3681640625
Paralogs	LR67	AAP1	APE2-WT	replicate3	4076	58.817626953125
Paralogs	LR67	AAP1	APE2-WT	replicate3	4077	45.26318359375
Paralogs	LR67	AAP1	APE2-WT	replicate3	4078	97.18408203125
Paralogs	LR67	AAP1	APE2-WT	replicate3	4079	38.447021484375
Paralogs	LR67	AAP1	APE2-WT	replicate3	4080	63.335693359375
Paralogs	LR67	AAP1	APE2-WT	replicate3	4081	44.235107421875
Paralogs	LR67	AAP1	APE2-WT	replicate3	4082	41.95751953125
Paralogs	LR67	AAP1	APE2-WT	replicate3	4083	16.436279296875
Paralogs	LR67	AAP1	APE2-WT	replicate3	4084	50.607666015625
Paralogs	LR67	AAP1	APE2-WT	replicate3	4085	56.33203125
Paralogs	LR67	AAP1	APE2-WT	replicate3	4086	43.3544921875
Paralogs	LR67	AAP1	APE2-WT	replicate3	4087	44.720947265625
Paralogs	LR67	AAP1	APE2-WT	replicate3	4088	45.98876953125
Paralogs	LR67	AAP1	APE2-WT	replicate3	4089	51.45458984375
Paralogs	LR67	AAP1	APE2-WT	replicate3	4090	57.908203125
Paralogs	LR67	AAP1	APE2-WT	replicate3	4091	41.98193359375
Paralogs	LR67	AAP1	APE2-WT	replicate3	4092	50.10400390625
Paralogs	LR67	AAP1	APE2-WT	replicate3	4093	58.22802734375
Paralogs	LR67	AAP1	APE2-WT	replicate3	4094	60.36279296875
Paralogs	LR67	AAP1	APE2-WT	replicate3	4095	55.964111328125
Paralogs	LR67	AAP1	APE2-WT	replicate3	4096	52.677978515625
Paralogs	LR67	AAP1	APE2-WT	replicate3	4097	39.0419921875
Paralogs	LR67	AAP1	APE2-WT	replicate3	4098	46.176025390625
Paralogs	LR67	AAP1	APE2-WT	replicate3	4099	60.724365234375
Paralogs	LR67	AAP1	APE2-WT	replicate3	4100	49.546630859375
Paralogs	LR67	AAP1	APE2-WT	replicate3	4101	41.618408203125
Paralogs	LR67	AAP1	APE2-WT	replicate3	4102	54.856201171875
Paralogs	LR67	AAP1	APE2-WT	replicate3	4103	49.69384765625
Paralogs	LR67	AAP1	APE2-WT	replicate3	4104	70.4736328125
Paralogs	LR67	AAP1	APE2-WT	replicate3	4105	59.019775390625
Paralogs	LR67	AAP1	APE2-WT	replicate3	4106	34.6513671875
Paralogs	LR67	AAP1	APE2-WT	replicate3	4107	40.61572265625
Paralogs	LR67	AAP1	APE2-WT	replicate3	4108	73.299072265625
Paralogs	LR67	AAP1	APE2-WT	replicate3	4109	15.701171875
Paralogs	LR67	AAP1	APE2-WT	replicate3	4110	66.00830078125
Paralogs	LR67	AAP1	APE2-WT	replicate3	4111	71.209228515625
Paralogs	LR67	AAP1	APE2-WT	replicate3	4112	100.028564453125
Paralogs	LR67	AAP1	APE2-WT	replicate3	4113	58.8046875
Paralogs	LR67	AAP1	APE2-WT	replicate3	4114	46.86572265625
Paralogs	LR67	AAP1	APE2-WT	replicate3	4115	23.48876953125
Paralogs	LR67	AAP1	APE2-WT	replicate3	4116	85.61181640625
Paralogs	LR67	AAP1	APE2-WT	replicate3	4117	85.04443359375
Paralogs	LR67	AAP1	APE2-WT	replicate3	4118	95.513916015625
Paralogs	LR67	AAP1	APE2-WT	replicate3	4119	70.439453125
Paralogs	LR67	AAP1	APE2-WT	replicate3	4120	48.864013671875
Paralogs	LR67	AAP1	APE2-WT	replicate3	4121	74.48388671875
Paralogs	LR67	AAP1	APE2-WT	replicate3	4122	45.78125
Paralogs	LR67	AAP1	APE2-WT	replicate3	4123	53.037353515625
Paralogs	LR67	AAP1	APE2-WT	replicate3	4124	60.998291015625
Paralogs	LR67	AAP1	APE2-WT	replicate3	4125	79.41943359375
Paralogs	LR67	AAP1	APE2-WT	replicate3	4126	57.573974609375
Paralogs	LR67	AAP1	APE2-WT	replicate3	4127	71.733642578125
Paralogs	LR67	AAP1	APE2-WT	replicate3	4128	58.586669921875
Paralogs	LR67	AAP1	APE2-WT	replicate3	4129	63.974853515625
Paralogs	LR67	AAP1	APE2-WT	replicate3	4130	39.130126953125
Paralogs	LR67	AAP1	APE2-WT	replicate3	4131	85.458251953125
Paralogs	LR67	AAP1	APE2-WT	replicate3	4132	52.46435546875
Paralogs	LR67	AAP1	APE2-WT	replicate3	4133	49.213134765625
Paralogs	LR67	AAP1	APE2-WT	replicate3	4134	35.302734375
Paralogs	LR67	AAP1	APE2-WT	replicate3	4135	29.7841796875
Paralogs	LR67	AAP1	APE2-WT	replicate3	4136	56.033447265625
Paralogs	LR67	AAP1	APE2-WT	replicate3	4137	21.40380859375
Paralogs	LR67	AAP1	APE2-WT	replicate3	4138	52.52294921875
Paralogs	LR67	AAP1	APE2-WT	replicate3	4139	50.0322265625
Paralogs	LR67	AAP1	APE2-WT	replicate3	4140	60.47802734375
Paralogs	LR67	AAP1	APE2-WT	replicate3	4141	46.60498046875
Paralogs	LR67	AAP1	APE2-WT	replicate3	4142	66.081298828125
Paralogs	LR67	AAP1	APE2-WT	replicate3	4143	51.91015625
Paralogs	LR67	AAP1	APE2-WT	replicate3	4144	35.017822265625
Paralogs	LR67	AAP1	APE2-WT	replicate3	4145	58.110107421875
Paralogs	LR67	AAP1	APE2-WT	replicate3	4146	60.032958984375
Paralogs	LR67	AAP1	APE2-WT	replicate3	4147	54.821533203125
Paralogs	LR67	AAP1	APE2-WT	replicate3	4148	44.08251953125
Paralogs	LR67	AAP1	APE2-WT	replicate3	4149	65.61376953125
Paralogs	LR67	AAP1	APE2-WT	replicate3	4150	57.479248046875
Paralogs	LR67	AAP1	APE2-WT	replicate3	4151	61.503173828125
Paralogs	LR67	AAP1	APE2-WT	replicate3	4152	51.401123046875
Paralogs	LR67	AAP1	APE2-WT	replicate3	4153	92.19775390625
Paralogs	LR67	AAP1	APE2-WT	replicate3	4154	48.835693359375
Paralogs	LR67	AAP1	APE2-WT	replicate3	4155	72.843994140625
Paralogs	LR67	AAP1	APE2-WT	replicate3	4156	63.587646484375
Paralogs	LR67	AAP1	APE2-WT	replicate3	4157	62.67431640625
Paralogs	LR67	AAP1	APE2-WT	replicate3	4158	39.88037109375
Paralogs	LR67	AAP1	APE2-WT	replicate3	4159	54.00732421875
Paralogs	LR67	AAP1	APE2-WT	replicate3	4160	45.959716796875
Paralogs	LR67	AAP1	APE2-WT	replicate3	4161	54.1982421875
Paralogs	LR67	AAP1	APE2-WT	replicate3	4162	49.704345703125
Paralogs	LR67	AAP1	APE2-WT	replicate3	4163	48.787109375
Paralogs	LR67	AAP1	APE2-WT	replicate3	4164	73.91259765625
Paralogs	LR67	AAP1	APE2-WT	replicate3	4165	50.234375
Paralogs	LR67	AAP1	APE2-WT	replicate3	4166	48.58056640625
Paralogs	LR67	AAP1	APE2-WT	replicate3	4167	69.615966796875
Paralogs	LR67	AAP1	APE2-WT	replicate3	4168	93.940673828125
Paralogs	LR67	AAP1	APE2-WT	replicate3	4169	55.74169921875
Paralogs	LR67	AAP1	APE2-WT	replicate3	4170	49.612548828125
Paralogs	LR67	AAP1	APE2-WT	replicate3	4171	50.830322265625
Paralogs	LR67	AAP1	APE2-WT	replicate3	4172	54.812744140625
Paralogs	LR67	AAP1	APE2-WT	replicate3	4173	65.568359375
Paralogs	LR67	AAP1	APE2-WT	replicate3	4174	55.2666015625
Paralogs	LR67	AAP1	APE2-WT	replicate3	4175	53.775634765625
Paralogs	LR67	AAP1	APE2-WT	replicate3	4176	59.4140625
Paralogs	LR67	AAP1	APE2-WT	replicate3	4177	50.587646484375
Paralogs	LR67	AAP1	APE2-WT	replicate3	4178	67.91259765625
Paralogs	LR67	AAP1	APE2-WT	replicate3	4179	57.405517578125
Paralogs	LR67	AAP1	APE2-WT	replicate3	4180	54.853759765625
Paralogs	LR67	AAP1	APE2-WT	replicate3	4181	60.16650390625
Paralogs	LR67	AAP1	APE2-WT	replicate3	4182	51.61962890625
Paralogs	LR67	AAP1	APE2-WT	replicate3	4183	55.797607421875
Paralogs	LR67	AAP1	APE2-WT	replicate3	4184	69.34814453125
Paralogs	LR67	AAP1	APE2-WT	replicate3	4185	47.058349609375
Paralogs	LR67	AAP1	APE2-WT	replicate3	4186	56.36181640625
Paralogs	LR67	AAP1	APE2-WT	replicate3	4187	45.8837890625
Paralogs	LR67	AAP1	APE2-WT	replicate3	4188	74.03173828125
Paralogs	LR67	AAP1	APE2-WT	replicate3	4189	53.01611328125
Paralogs	LR67	AAP1	APE2-WT	replicate3	4190	82.788818359375
Paralogs	LR67	AAP1	APE2-WT	replicate3	4191	52.470947265625
Paralogs	LR67	AAP1	APE2-WT	replicate3	4192	45.83056640625
Paralogs	LR67	AAP1	APE2-WT	replicate3	4193	39.297119140625
Paralogs	LR67	AAP1	APE2-WT	replicate3	4194	59.8681640625
Paralogs	LR67	AAP1	APE2-WT	replicate3	4195	93.42138671875
Paralogs	LR67	AAP1	APE2-WT	replicate3	4196	69.131591796875
Paralogs	LR67	AAP1	APE2-WT	replicate3	4197	67.075439453125
Paralogs	LR67	AAP1	APE2-WT	replicate3	4198	47.004638671875
Paralogs	LR67	AAP1	APE2-WT	replicate3	4199	53.767333984375
Paralogs	LR67	AAP1	APE2-WT	replicate3	4200	46.741455078125
Paralogs	LR67	AAP1	APE2-WT	replicate3	4201	56.76416015625
Paralogs	LR67	AAP1	APE2-WT	replicate3	4202	60.780029296875
Paralogs	LR67	AAP1	APE2-WT	replicate3	4203	49.111572265625
Paralogs	LR67	AAP1	APE2-WT	replicate3	4204	87.468994140625
Paralogs	LR67	AAP1	APE2-WT	replicate3	4205	52.1015625
Paralogs	LR67	AAP1	APE2-WT	replicate3	4206	37.2431640625
Paralogs	LR67	AAP1	APE2-WT	replicate3	4207	40.3203125
Paralogs	LR67	AAP1	APE2-WT	replicate3	4208	70.3544921875
Paralogs	LR67	AAP1	APE2-WT	replicate3	4209	53.30859375
Paralogs	LR67	AAP1	APE2-WT	replicate3	4210	64.595703125
Paralogs	LR67	AAP1	APE2-WT	replicate3	4211	56.6416015625
Paralogs	LR67	AAP1	APE2-WT	replicate3	4212	61.793701171875
Paralogs	LR67	AAP1	APE2-WT	replicate3	4213	39.275634765625
Paralogs	LR67	AAP1	APE2-WT	replicate3	4214	63.44677734375
Paralogs	LR67	AAP1	APE2-WT	replicate3	4215	57.985107421875
Paralogs	LR67	AAP1	APE2-WT	replicate3	4216	85.51806640625
Paralogs	LR67	AAP1	APE2-WT	replicate3	4217	43.900390625
Paralogs	LR67	AAP1	APE2-WT	replicate3	4218	39.564697265625
Paralogs	LR67	AAP1	APE2-WT	replicate3	4219	47.94091796875
Paralogs	LR67	AAP1	APE2-WT	replicate3	4220	43.845458984375
Paralogs	LR67	AAP1	APE2-WT	replicate3	4221	45.572021484375
Paralogs	LR67	AAP1	APE2-WT	replicate3	4222	55.56396484375
Paralogs	LR67	AAP1	APE2-WT	replicate3	4223	43.284423828125
Paralogs	LR67	AAP1	APE2-WT	replicate3	4224	49.526611328125
Paralogs	LR67	AAP1	APE2-WT	replicate3	4225	63.77978515625
Paralogs	LR67	AAP1	APE2-WT	replicate3	4226	74.079345703125
Paralogs	LR67	AAP1	APE2-WT	replicate3	4227	38.71337890625
Paralogs	LR67	AAP1	APE2-WT	replicate3	4228	74.136962890625
Paralogs	LR67	AAP1	APE2-WT	replicate3	4229	39.318603515625
Paralogs	LR67	AAP1	APE2-WT	replicate3	4230	53.85498046875
Paralogs	LR67	AAP1	APE2-WT	replicate3	4231	55.04931640625
Paralogs	LR67	AAP1	APE2-WT	replicate3	4232	84.1865234375
Paralogs	LR67	AAP1	APE2-WT	replicate3	4233	57.3505859375
Paralogs	LR67	AAP1	APE2-WT	replicate3	4234	43.4013671875
Paralogs	LR67	AAP1	APE2-WT	replicate3	4235	69.659423828125
Paralogs	LR67	AAP1	APE2-WT	replicate3	4236	67.572998046875
Paralogs	LR67	AAP1	APE2-WT	replicate3	4237	53.980712890625
Paralogs	LR67	AAP1	APE2-WT	replicate3	4238	69.259033203125
Paralogs	LR67	AAP1	APE2-WT	replicate3	4239	54.506103515625
Paralogs	LR67	AAP1	APE2-WT	replicate3	4240	35.498779296875
Paralogs	LR67	AAP1	APE2-WT	replicate3	4241	53.72509765625
Paralogs	LR67	AAP1	APE2-WT	replicate3	4242	59.268310546875
Paralogs	LR67	AAP1	APE2-WT	replicate3	4243	74.317626953125
Paralogs	LR67	AAP1	APE2-WT	replicate3	4244	44.490234375
Paralogs	LR67	AAP1	APE2-WT	replicate3	4245	72.479736328125
Paralogs	LR67	AAP1	APE2-WT	replicate3	4246	60.119140625
Paralogs	LR67	AAP1	APE2-WT	replicate3	4247	57.08740234375
Paralogs	LR67	AAP1	APE2-WT	replicate3	4248	55.08837890625
Paralogs	LR67	AAP1	APE2-WT	replicate3	4249	62.730224609375
Paralogs	LR67	AAP1	APE2-WT	replicate3	4250	51.15380859375
Paralogs	LR67	AAP1	APE2-WT	replicate3	4251	66.75439453125
Paralogs	LR67	AAP1	APE2-WT	replicate3	4252	48.584716796875
Paralogs	LR67	AAP1	APE2-WT	replicate3	4253	46.850830078125
Paralogs	LR67	AAP1	APE2-WT	replicate3	4254	81.0595703125
Paralogs	LR67	AAP1	APE2-WT	replicate3	4255	68.1875
Paralogs	LR67	AAP1	APE2-WT	replicate3	4256	77.129638671875
Paralogs	LR67	AAP1	APE2-WT	replicate3	4257	47.708984375
Paralogs	LR67	AAP1	APE2-WT	replicate3	4258	51.985595703125
Paralogs	LR67	AAP1	APE2-WT	replicate3	4259	56.741455078125
Paralogs	LR67	AAP1	APE2-WT	replicate3	4260	77.23779296875
Paralogs	LR67	AAP1	APE2-WT	replicate3	4261	64.345458984375
Paralogs	LR67	AAP1	APE2-WT	replicate3	4262	53.602783203125
Paralogs	LR67	AAP1	APE2-WT	replicate3	4263	52.8994140625
Paralogs	LR67	AAP1	APE2-WT	replicate3	4264	63.691650390625
Paralogs	LR67	AAP1	APE2-WT	replicate3	4265	62.53466796875
Paralogs	LR67	AAP1	APE2-WT	replicate3	4266	55.619384765625
Paralogs	LR67	AAP1	APE2-WT	replicate3	4267	71.941162109375
Paralogs	LR67	AAP1	APE2-WT	replicate3	4268	53.756591796875
Paralogs	LR67	AAP1	APE2-WT	replicate3	4269	57.373779296875
Paralogs	LR67	AAP1	APE2-WT	replicate3	4270	62.403564453125
Paralogs	LR67	AAP1	APE2-WT	replicate3	4271	78.849365234375
Paralogs	LR67	AAP1	APE2-WT	replicate3	4272	53.170166015625
Paralogs	LR67	AAP1	APE2-WT	replicate3	4273	63.901123046875
Paralogs	LR67	AAP1	APE2-WT	replicate3	4274	59.62548828125
Paralogs	LR67	AAP1	APE2-WT	replicate3	4275	68.16259765625
Paralogs	LR67	AAP1	APE2-WT	replicate3	4276	45.390869140625
Paralogs	LR67	AAP1	APE2-WT	replicate3	4277	42.9912109375
Paralogs	LR67	AAP1	APE2-WT	replicate3	4278	72.254150390625
Paralogs	LR67	AAP1	APE2-WT	replicate3	4279	71.224609375
Paralogs	LR67	AAP1	APE2-WT	replicate3	4280	42.464111328125
Paralogs	LR67	AAP1	APE2-WT	replicate3	4281	76.598876953125
Paralogs	LR67	AAP1	APE2-WT	replicate3	4282	64.461181640625
Paralogs	LR67	AAP1	APE2-WT	replicate3	4283	45.482177734375
Paralogs	LR67	AAP1	APE2-WT	replicate3	4284	70.75390625
Paralogs	LR67	AAP1	APE2-WT	replicate3	4285	48.6318359375
Paralogs	LR67	AAP1	APE2-WT	replicate3	4286	78.914306640625
Paralogs	LR67	AAP1	APE2-WT	replicate3	4287	55.572265625
Paralogs	LR67	AAP1	APE2-WT	replicate3	4288	67.412109375
Paralogs	LR67	AAP1	APE2-WT	replicate3	4289	47.4892578125
Paralogs	LR67	AAP1	APE2-WT	replicate3	4290	44.966552734375
Paralogs	LR67	AAP1	APE2-WT	replicate3	4291	69.966064453125
Paralogs	LR67	AAP1	APE2-WT	replicate3	4292	62.083984375
Paralogs	LR67	AAP1	APE2-WT	replicate3	4293	60.228515625
Paralogs	LR67	AAP1	APE2-WT	replicate3	4294	73.102294921875
Paralogs	LR67	AAP1	APE2-WT	replicate3	4295	42.273193359375
Paralogs	LR67	AAP1	APE2-WT	replicate3	4296	40.1962890625
Paralogs	LR67	AAP1	APE2-WT	replicate3	4297	54.128662109375
Paralogs	LR67	AAP1	APE2-WT	replicate3	4298	53.64599609375
Paralogs	LR67	AAP1	APE2-WT	replicate3	4299	49.16259765625
Paralogs	LR67	AAP1	APE2-WT	replicate3	4300	58.14697265625
Paralogs	LR67	AAP1	APE2-WT	replicate3	4301	65.387451171875
Paralogs	LR67	AAP1	APE2-WT	replicate3	4302	71.728271484375
Paralogs	LR67	AAP1	APE2-WT	replicate3	4303	53.170654296875
Paralogs	LR67	AAP1	APE2-WT	replicate3	4304	93.125732421875
Paralogs	LR67	AAP1	APE2-WT	replicate3	4305	56.954833984375
Paralogs	LR67	AAP1	APE2-WT	replicate3	4306	73.13525390625
Paralogs	LR67	AAP1	APE2-WT	replicate3	4307	31.231201171875
Paralogs	LR67	AAP1	APE2-WT	replicate3	4308	52.458251953125
Paralogs	LR67	AAP1	APE2-WT	replicate3	4309	47.708740234375
Paralogs	LR67	AAP1	APE2-WT	replicate3	4310	59.40673828125
Paralogs	LR67	AAP1	APE2-WT	replicate3	4311	46.817626953125
Paralogs	LR67	AAP1	APE2-WT	replicate3	4312	74.7060546875
Paralogs	LR67	AAP1	APE2-WT	replicate3	4313	57.285888671875
Paralogs	LR67	AAP1	APE2-WT	replicate3	4314	51.136474609375
Paralogs	LR67	AAP1	APE2-WT	replicate3	4315	52.9140625
Paralogs	LR67	AAP1	APE2-WT	replicate3	4316	63.2255859375
Paralogs	LR67	AAP1	APE2-WT	replicate3	4317	61.4052734375
Paralogs	LR67	AAP1	APE2-WT	replicate3	4318	47.951171875
Paralogs	LR67	AAP1	APE2-WT	replicate3	4319	73.937255859375
Paralogs	LR67	AAP1	APE2-WT	replicate3	4320	55.537841796875
Paralogs	LR67	AAP1	APE2-WT	replicate3	4321	70.739013671875
Paralogs	LR67	AAP1	APE2-WT	replicate3	4322	90.903564453125
Paralogs	LR67	AAP1	APE2-WT	replicate3	4323	44.7666015625
Paralogs	LR67	AAP1	APE2-WT	replicate3	4324	60.143798828125
Paralogs	LR67	AAP1	APE2-WT	replicate3	4325	45.3173828125
Paralogs	LR67	AAP1	APE2-WT	replicate3	4326	73.28515625
Paralogs	LR67	AAP1	APE2-WT	replicate3	4327	58.3212890625
Paralogs	LR67	AAP1	APE2-WT	replicate3	4328	85.775146484375
Paralogs	LR67	AAP1	APE2-WT	replicate3	4329	88.75927734375
Paralogs	LR67	AAP1	APE2-WT	replicate3	4330	60.769287109375
Paralogs	LR67	AAP1	APE2-WT	replicate3	4331	76.121337890625
Paralogs	LR67	AAP1	APE2-WT	replicate3	4332	66.94873046875
Paralogs	LR67	AAP1	APE2-WT	replicate3	4333	76.535400390625
Paralogs	LR67	AAP1	APE2-WT	replicate3	4334	83.132568359375
Paralogs	LR67	AAP1	APE2-WT	replicate3	4335	38.547119140625
Paralogs	LR67	AAP1	APE2-WT	replicate3	4336	91.803955078125
Paralogs	LR67	AAP1	APE2-WT	replicate3	4337	74.5869140625
Paralogs	LR67	AAP1	APE2-WT	replicate3	4338	72.65380859375
Paralogs	LR67	AAP1	APE2-WT	replicate3	4339	67.445556640625
Paralogs	LR67	AAP1	APE2-WT	replicate3	4340	71.80712890625
Paralogs	LR67	AAP1	APE2-WT	replicate3	4341	31.731201171875
Paralogs	LR67	AAP1	APE2-WT	replicate3	4342	74.19482421875
Paralogs	LR67	AAP1	APE2-WT	replicate3	4343	79.026611328125
Paralogs	LR67	AAP1	APE2-WT	replicate3	4344	70.557861328125
Paralogs	LR67	AAP1	APE2-WT	replicate3	4345	89.869873046875
Paralogs	LR67	AAP1	APE2-WT	replicate3	4346	80.079833984375
Paralogs	LR67	AAP1	APE2-WT	replicate3	4347	68.036376953125
Paralogs	LR67	AAP1	APE2-WT	replicate3	4348	68.184326171875
Paralogs	LR67	AAP1	APE2-WT	replicate3	4349	63.727783203125
Paralogs	LR67	AAP1	APE2-WT	replicate3	4350	34.997314453125
Paralogs	LR67	AAP1	APE2-WT	replicate3	4351	77.95654296875
Paralogs	LR67	AAP1	APE2-WT	replicate3	4352	89.25634765625
Paralogs	LR67	AAP1	APE2-WT	replicate3	4353	42.472900390625
Paralogs	LR67	AAP1	APE2-WT	replicate3	4354	75.507568359375
Paralogs	LR67	AAP1	APE2-WT	replicate3	4355	70.2294921875
Paralogs	LR67	AAP1	APE2-WT	replicate3	4356	65.67236328125
Paralogs	LR67	AAP1	APE2-WT	replicate3	4357	34.3291015625
Paralogs	LR67	AAP1	APE2-WT	replicate3	4358	64.953125
Paralogs	LR67	AAP1	APE2-WT	replicate3	4359	98.944580078125
Paralogs	LR67	AAP1	APE2-WT	replicate3	4360	57.30224609375
Paralogs	LR67	AAP1	APE2-WT	replicate3	4361	45.3271484375
Paralogs	LR67	AAP1	APE2-WT	replicate3	4362	164.328857421875
Paralogs	LR67	AAP1	APE2-WT	replicate3	4363	37.906982421875
Paralogs	LR67	AAP1	APE2-WT	replicate3	4364	39.108642578125
Paralogs	LR67	AAP1	APE2-WT	replicate3	4365	53.11279296875
Paralogs	LR67	AAP1	APE2-WT	replicate3	4366	76.012451171875
Paralogs	LR67	AAP1	APE2-WT	replicate3	4367	65.7783203125
Paralogs	LR67	AAP1	APE2-WT	replicate3	4368	79.34375
Paralogs	LR67	AAP1	APE2-WT	replicate3	4369	66.4658203125
Paralogs	LR67	AAP1	APE2-WT	replicate3	4370	84.114013671875
Paralogs	LR67	AAP1	APE2-WT	replicate3	4371	53.4052734375
Paralogs	LR67	AAP1	APE2-WT	replicate3	4372	66.431640625
Paralogs	LR67	AAP1	APE2-WT	replicate3	4373	58.60595703125
Paralogs	LR67	AAP1	APE2-WT	replicate3	4374	136.01708984375
Paralogs	LR67	AAP1	APE2-WT	replicate3	4375	21.24658203125
Paralogs	LR67	AAP1	APE2-WT	replicate3	4376	54.98388671875
Paralogs	LR67	AAP1	APE2-WT	replicate3	4377	56.80126953125
Paralogs	LR67	AAP1	APE2-WT	replicate3	4378	60.7705078125
Paralogs	LR67	AAP1	APE2-WT	replicate3	4379	22.15087890625
Paralogs	LR67	AAP1	APE2-WT	replicate3	4380	36.214111328125
Paralogs	LR67	AAP1	APE2-WT	replicate3	4381	33.400146484375
Paralogs	LR67	AAP1	APE2-WT	replicate3	4382	45.87744140625
Paralogs	LR67	AAP1	APE2-WT	replicate3	4383	58.77197265625
Paralogs	LR67	AAP1	APE2-WT	replicate3	4384	56.60302734375
Paralogs	LR67	AAP1	APE2-WT	replicate3	4385	44.751220703125
Paralogs	LR67	AAP1	APE2-WT	replicate3	4386	84.056640625
Paralogs	LR67	AAP1	APE2-WT	replicate3	4387	73.1669921875
Paralogs	LR67	AAP1	APE2-WT	replicate3	4388	105.83251953125
Paralogs	LR67	AAP1	APE2-WT	replicate3	4389	38.205322265625
Paralogs	LR67	AAP1	APE2-WT	replicate3	4390	52.60302734375
Paralogs	LR67	AAP1	APE2-WT	replicate3	4391	64.84912109375
Paralogs	LR67	AAP1	APE2-WT	replicate3	4392	37.970458984375
Paralogs	LR67	AAP1	APE2-WT	replicate3	4393	34.9755859375
Paralogs	LR67	AAP1	APE2-WT	replicate3	4394	52.396728515625
Paralogs	LR67	AAP1	APE2-WT	replicate3	4395	58.234375
Paralogs	LR67	AAP1	APE2-WT	replicate3	4396	54.867919921875
Paralogs	LR67	AAP1	APE2-WT	replicate3	4397	57.514404296875
Paralogs	LR67	AAP1	APE2-WT	replicate3	4398	16.4794921875
Paralogs	LR67	AAP1	APE2-WT	replicate3	4399	43.49462890625
Paralogs	LR67	AAP1	APE2-WT	replicate3	4400	65.29833984375
Paralogs	LR67	AAP1	APE2-WT	replicate3	4401	53.136474609375
Paralogs	LR67	AAP1	APE2-WT	replicate3	4402	52.349365234375
Paralogs	LR67	AAP1	APE2-WT	replicate3	4403	30.389404296875
Paralogs	LR67	AAP1	APE2-WT	replicate3	4404	52.614013671875
Paralogs	LR67	AAP1	APE2-WT	replicate3	4405	42.769775390625
Paralogs	LR67	AAP1	APE2-WT	replicate3	4406	50.104736328125
Paralogs	LR67	AAP1	APE2-WT	replicate3	4407	55.453125
Paralogs	LR67	AAP1	APE2-WT	replicate3	4408	56.81640625
Paralogs	LR67	AAP1	APE2-WT	replicate3	4409	48.6162109375
Paralogs	LR67	AAP1	APE2-WT	replicate3	4410	57.147216796875
Paralogs	LR67	AAP1	APE2-WT	replicate3	4411	60.88818359375
Paralogs	LR67	AAP1	APE2-WT	replicate3	4412	61.888427734375
Paralogs	LR67	AAP1	APE2-WT	replicate3	4413	52.0546875
Paralogs	LR67	AAP1	APE2-WT	replicate3	4414	59.177978515625
Paralogs	LR67	AAP1	APE2-WT	replicate3	4415	36.540771484375
Paralogs	LR67	AAP1	APE2-WT	replicate3	4416	43.170166015625
Paralogs	LR67	AAP1	APE2-WT	replicate3	4417	50.1845703125
Paralogs	LR67	AAP1	APE2-WT	replicate3	4418	63.024169921875
Paralogs	LR67	AAP1	APE2-WT	replicate3	4419	57.851318359375
Paralogs	LR67	AAP1	APE2-WT	replicate3	4420	63.55859375
Paralogs	LR67	AAP1	APE2-WT	replicate3	4421	92.088623046875
Paralogs	LR67	AAP1	APE2-WT	replicate3	4422	70.625
Paralogs	LR67	AAP1	APE2-WT	replicate3	4423	38.634033203125
Paralogs	LR67	AAP1	APE2-WT	replicate3	4424	53.370361328125
Paralogs	LR67	AAP1	APE2-WT	replicate3	4425	73.649169921875
Paralogs	LR67	AAP1	APE2-WT	replicate3	4426	60.27685546875
Paralogs	LR67	AAP1	APE2-WT	replicate3	4427	66.893798828125
Paralogs	LR67	AAP1	APE2-WT	replicate3	4428	55.662841796875
Paralogs	LR67	AAP1	APE2-WT	replicate3	4429	52.35302734375
Paralogs	LR67	AAP1	APE2-WT	replicate3	4430	51.156005859375
Paralogs	LR67	AAP1	APE2-WT	replicate3	4431	70.817626953125
Paralogs	LR67	AAP1	APE2-WT	replicate3	4432	47.4423828125
Paralogs	LR67	AAP1	APE2-WT	replicate3	4433	66.8837890625
Paralogs	LR67	AAP1	APE2-WT	replicate3	4434	71.235107421875
Paralogs	LR67	AAP1	APE2-WT	replicate3	4435	53.444580078125
Paralogs	LR67	AAP1	APE2-WT	replicate3	4436	48.246826171875
Paralogs	LR67	AAP1	APE2-WT	replicate3	4437	47.606201171875
Paralogs	LR67	AAP1	APE2-WT	replicate3	4438	55.928955078125
Paralogs	LR67	AAP1	APE2-WT	replicate3	4439	76.4677734375
Paralogs	LR67	AAP1	APE2-WT	replicate3	4440	65.915771484375
Paralogs	LR67	AAP1	APE2-WT	replicate3	4441	43.310546875
Paralogs	LR67	AAP1	APE2-WT	replicate3	4442	79.093017578125
Paralogs	LR67	AAP1	APE2-WT	replicate3	4443	33.4033203125
Paralogs	LR67	AAP1	APE2-WT	replicate3	4444	70.75390625
Paralogs	LR67	AAP1	APE2-WT	replicate3	4445	53.812744140625
Paralogs	LR67	AAP1	APE2-WT	replicate3	4446	72.09228515625
Paralogs	LR67	AAP1	APE2-WT	replicate3	4447	59.749755859375
Paralogs	LR67	AAP1	APE2-WT	replicate3	4448	63.58642578125
Paralogs	LR67	AAP1	APE2-WT	replicate3	4449	68.072021484375
Paralogs	LR67	AAP1	APE2-WT	replicate3	4450	46.246826171875
Paralogs	LR67	AAP1	APE2-WT	replicate3	4451	54.72900390625
Paralogs	LR67	AAP1	APE2-WT	replicate3	4452	64.908203125
Paralogs	LR67	AAP1	APE2-WT	replicate3	4453	9.845703125
Paralogs	LR67	AAP1	APE2-WT	replicate3	4454	44.476318359375
Paralogs	LR67	AAP1	APE2-WT	replicate3	4455	56.16455078125
Paralogs	LR67	AAP1	APE2-WT	replicate3	4456	50.59228515625
Paralogs	LR67	AAP1	APE2-WT	replicate3	4457	57.31298828125
Paralogs	LR67	AAP1	APE2-WT	replicate3	4458	60.689208984375
Paralogs	LR67	AAP1	APE2-WT	replicate3	4459	36.9658203125
Paralogs	LR67	AAP1	APE2-WT	replicate3	4460	37.076416015625
Paralogs	LR67	AAP1	APE2-WT	replicate3	4461	17.722900390625
Paralogs	LR67	AAP1	APE2-WT	replicate3	4462	59.12353515625
Paralogs	LR67	AAP1	APE2-WT	replicate3	4463	60.20654296875
Paralogs	LR67	AAP1	APE2-WT	replicate3	4464	66.34619140625
Paralogs	LR67	AAP1	APE2-WT	replicate3	4465	54.902587890625
Paralogs	LR67	AAP1	APE2-WT	replicate3	4466	74.762451171875
Paralogs	LR67	AAP1	APE2-WT	replicate3	4467	63.722900390625
Paralogs	LR67	AAP1	APE2-WT	replicate3	4468	50.0595703125
Paralogs	LR67	AAP1	APE2-WT	replicate3	4469	48.5810546875
Paralogs	LR67	AAP1	APE2-WT	replicate3	4470	41.340576171875
Paralogs	LR67	AAP1	APE2-WT	replicate3	4471	81.15087890625
Paralogs	LR67	AAP1	APE2-WT	replicate3	4472	51.83544921875
Paralogs	LR67	AAP1	APE2-WT	replicate3	4473	44.723388671875
Paralogs	LR67	AAP1	APE2-WT	replicate3	4474	59.435546875
Paralogs	LR67	AAP1	APE2-WT	replicate3	4475	45.654052734375
Paralogs	LR67	AAP1	APE2-WT	replicate3	4476	46.39892578125
Paralogs	LR67	AAP1	APE2-WT	replicate3	4477	58.722412109375
Paralogs	LR67	AAP1	APE2-WT	replicate3	4478	59.670654296875
Paralogs	LR67	AAP1	APE2-WT	replicate3	4479	72.29736328125
Paralogs	LR67	AAP1	APE2-WT	replicate3	4480	64.253662109375
Paralogs	LR67	AAP1	APE2-WT	replicate3	4481	60.185791015625
Paralogs	LR67	AAP1	APE2-WT	replicate3	4482	88.370849609375
Paralogs	LR67	AAP1	APE2-WT	replicate3	4483	82.015380859375
Paralogs	LR67	AAP1	APE2-WT	replicate3	4484	92.37548828125
Paralogs	LR67	AAP1	APE2-WT	replicate3	4485	77.76171875
Paralogs	LR67	AAP1	APE2-WT	replicate3	4486	50.45263671875
Paralogs	LR67	AAP1	APE2-WT	replicate3	4487	92.053955078125
Paralogs	LR67	AAP1	APE2-WT	replicate3	4488	95.28955078125
Paralogs	LR67	AAP1	APE2-WT	replicate3	4489	54.361572265625
Paralogs	LR67	AAP1	APE2-WT	replicate3	4490	43.885009765625
Paralogs	LR67	AAP1	APE2-WT	replicate3	4491	57.63134765625
Paralogs	LR67	AAP1	APE2-WT	replicate3	4492	46.903564453125
Paralogs	LR67	AAP1	APE2-WT	replicate3	4493	52.126708984375
Paralogs	LR67	AAP1	APE2-WT	replicate3	4494	32.52685546875
Paralogs	LR67	AAP1	APE2-WT	replicate3	4495	53.6875
Paralogs	LR67	AAP1	APE2-WT	replicate3	4496	64.767333984375
Paralogs	LR67	AAP1	APE2-WT	replicate3	4497	57.21630859375
Paralogs	LR67	AAP1	APE2-WT	replicate3	4498	73.397216796875
Paralogs	LR67	AAP1	APE2-WT	replicate3	4499	65.126953125
Paralogs	LR67	AAP1	APE2-WT	replicate3	4500	71.88232421875
Paralogs	LR67	AAP1	APE2-WT	replicate3	4501	69.583740234375
Paralogs	LR67	AAP1	APE2-WT	replicate3	4502	68.2548828125
Paralogs	LR67	AAP1	APE2-WT	replicate3	4503	90.734375
Paralogs	LR67	AAP1	APE2-WT	replicate3	4504	73.157958984375
Paralogs	LR67	AAP1	APE2-WT	replicate3	4505	67.748779296875
Paralogs	LR67	AAP1	APE2-WT	replicate3	4506	84.474609375
Paralogs	LR67	AAP1	APE2-WT	replicate3	4507	61.665771484375
Paralogs	LR67	AAP1	APE2-WT	replicate3	4508	54.395751953125
Paralogs	LR67	AAP1	APE2-WT	replicate3	4509	50.799560546875
Paralogs	LR67	AAP1	APE2-WT	replicate3	4510	37.802734375
Paralogs	LR67	AAP1	APE2-WT	replicate3	4511	79.61474609375
Paralogs	LR67	AAP1	APE2-WT	replicate3	4512	40.3369140625
Paralogs	LR67	AAP1	APE2-WT	replicate3	4513	55.44482421875
Paralogs	LR67	AAP1	APE2-WT	replicate3	4514	52.459228515625
Paralogs	LR67	AAP1	APE2-WT	replicate3	4515	64.872314453125
Paralogs	LR67	AAP1	APE2-WT	replicate3	4516	51.6220703125
Paralogs	LR67	AAP1	APE2-WT	replicate3	4517	53.88232421875
Paralogs	LR67	AAP1	APE2-WT	replicate3	4518	58.061279296875
Paralogs	LR67	AAP1	APE2-WT	replicate3	4519	65.382568359375
Paralogs	LR67	AAP1	APE2-WT	replicate3	4520	69.360107421875
Paralogs	LR67	AAP1	APE2-WT	replicate3	4521	41.8642578125
Paralogs	LR67	AAP1	APE2-WT	replicate3	4522	69.51611328125
Paralogs	LR67	AAP1	APE2-WT	replicate3	4523	52.595703125
Paralogs	LR67	AAP1	APE2-WT	replicate3	4524	68.047119140625
Paralogs	LR67	AAP1	APE2-WT	replicate3	4525	67.68896484375
Paralogs	LR67	AAP1	APE2-WT	replicate3	4526	66.451416015625
Paralogs	LR67	AAP1	APE2-WT	replicate3	4527	50.868408203125
Paralogs	LR67	AAP1	APE2-WT	replicate3	4528	62.489990234375
Paralogs	LR67	AAP1	APE2-WT	replicate3	4529	57.39794921875
Paralogs	LR67	AAP1	APE2-WT	replicate3	4530	87.315673828125
Paralogs	LR67	AAP1	APE2-WT	replicate3	4531	73.267578125
Paralogs	LR67	AAP1	APE2-WT	replicate3	4532	61.582763671875
Paralogs	LR67	AAP1	APE2-WT	replicate3	4533	82.444091796875
Paralogs	LR67	AAP1	APE2-WT	replicate3	4534	41.54248046875
Paralogs	LR67	AAP1	APE2-WT	replicate3	4535	86.885009765625
Paralogs	LR67	AAP1	APE2-WT	replicate3	4536	77.20947265625
Paralogs	LR67	AAP1	APE2-WT	replicate3	4537	62.309326171875
Paralogs	LR67	AAP1	APE2-WT	replicate3	4538	59.89404296875
Paralogs	LR67	AAP1	APE2-WT	replicate3	4539	66.411376953125
Paralogs	LR67	AAP1	APE2-WT	replicate3	4540	78.002197265625
Paralogs	LR67	AAP1	APE2-WT	replicate3	4541	77.010498046875
Paralogs	LR67	AAP1	APE2-WT	replicate3	4542	77.3681640625
Paralogs	LR67	AAP1	APE2-WT	replicate3	4543	66.784912109375
Paralogs	LR67	AAP1	APE2-WT	replicate3	4544	47.099365234375
Paralogs	LR67	AAP1	APE2-WT	replicate3	4545	47.76171875
Paralogs	LR67	AAP1	APE2-WT	replicate3	4546	51.07666015625
Paralogs	LR67	AAP1	APE2-WT	replicate3	4547	40.2333984375
Paralogs	LR67	AAP1	APE2-WT	replicate3	4548	42.9306640625
Paralogs	LR67	AAP1	APE2-WT	replicate3	4549	50.044189453125
Paralogs	LR67	AAP1	APE2-WT	replicate3	4550	51.127197265625
Paralogs	LR67	AAP1	APE2-WT	replicate3	4551	60.488525390625
Paralogs	LR67	AAP1	APE2-WT	replicate3	4552	57.689208984375
Paralogs	LR67	AAP1	APE2-WT	replicate3	4553	63.302490234375
Paralogs	LR67	AAP1	APE2-WT	replicate3	4554	60.792724609375
Paralogs	LR67	AAP1	APE2-WT	replicate3	4555	48.975830078125
Paralogs	LR67	AAP1	APE2-WT	replicate3	4556	58.55615234375
Paralogs	LR67	AAP1	APE2-WT	replicate3	4557	68.313720703125
Paralogs	LR67	AAP1	APE2-WT	replicate3	4558	45.760498046875
Paralogs	LR67	AAP1	APE2-WT	replicate3	4559	53.697998046875
Paralogs	LR67	AAP1	APE2-WT	replicate3	4560	43.912109375
Paralogs	LR67	AAP1	APE2-WT	replicate3	4561	48.0126953125
Paralogs	LR67	AAP1	APE2-WT	replicate3	4562	47.421142578125
Paralogs	LR67	AAP1	APE2-WT	replicate3	4563	21.884521484375
Paralogs	LR67	AAP1	APE2-WT	replicate3	4564	53.141357421875
Paralogs	LR67	AAP1	APE2-WT	replicate3	4565	63.0302734375
Paralogs	LR67	AAP1	APE2-WT	replicate3	4566	51.044677734375
Paralogs	LR67	AAP1	APE2-WT	replicate3	4567	46.046875
Paralogs	LR67	AAP1	APE2-WT	replicate3	4568	54.7890625
Paralogs	LR67	AAP1	APE2-WT	replicate3	4569	64.29638671875
Paralogs	LR67	AAP1	APE2-WT	replicate3	4570	54.671142578125
Paralogs	LR67	AAP1	APE2-WT	replicate3	4571	52.49755859375
Paralogs	LR67	AAP1	APE2-WT	replicate3	4572	53.55615234375
Paralogs	LR67	AAP1	APE2-WT	replicate3	4573	57.87109375
Paralogs	LR67	AAP1	APE2-WT	replicate3	4574	60.519775390625
Paralogs	LR67	AAP1	APE2-WT	replicate3	4575	80.614990234375
Paralogs	LR67	AAP1	APE2-WT	replicate3	4576	44.188232421875
Paralogs	LR67	AAP1	APE2-WT	replicate3	4577	35.005859375
Paralogs	LR67	AAP1	APE2-WT	replicate3	4578	49.031982421875
Paralogs	LR67	AAP1	APE2-WT	replicate3	4579	58.60888671875
Paralogs	LR67	AAP1	APE2-WT	replicate3	4580	58.662841796875
Paralogs	LR67	AAP1	APE2-WT	replicate3	4581	61.788818359375
Paralogs	LR67	AAP1	APE2-WT	replicate3	4582	54.361083984375
Paralogs	LR67	AAP1	APE2-WT	replicate3	4583	54.84521484375
Paralogs	LR67	AAP1	APE2-WT	replicate3	4584	56.661376953125
Paralogs	LR67	AAP1	APE2-WT	replicate3	4585	71.888671875
Paralogs	LR67	AAP1	APE2-WT	replicate3	4586	59.212646484375
Paralogs	LR67	AAP1	APE2-WT	replicate3	4587	63.486328125
Paralogs	LR67	AAP1	APE2-WT	replicate3	4588	59.55712890625
Paralogs	LR67	AAP1	APE2-WT	replicate3	4589	62.01513671875
Paralogs	LR67	AAP1	APE2-WT	replicate3	4590	65.5341796875
Paralogs	LR67	AAP1	APE2-WT	replicate3	4591	53.346435546875
Paralogs	LR67	AAP1	APE2-WT	replicate3	4592	70.321044921875
Paralogs	LR67	AAP1	APE2-WT	replicate3	4593	80.89013671875
Paralogs	LR67	AAP1	APE2-WT	replicate3	4594	71.616943359375
Paralogs	LR67	AAP1	APE2-WT	replicate3	4595	26.31005859375
Paralogs	LR67	AAP1	APE2-WT	replicate3	4596	79.324951171875
Paralogs	LR67	AAP1	APE2-WT	replicate3	4597	54.472900390625
Paralogs	LR67	AAP1	APE2-WT	replicate3	4598	71.641357421875
Paralogs	LR67	AAP1	APE2-WT	replicate3	4599	76.82861328125
Paralogs	LR67	AAP1	APE2-WT	replicate3	4600	91.0615234375
Paralogs	LR67	AAP1	APE2-WT	replicate3	4601	62.702880859375
Paralogs	LR67	AAP1	APE2-WT	replicate3	4602	63.2294921875
Paralogs	LR67	AAP1	APE2-WT	replicate3	4603	91.51513671875
Paralogs	LR67	AAP1	APE2-WT	replicate3	4604	56.2470703125
Paralogs	LR67	AAP1	APE2-WT	replicate3	4605	70.34130859375
Paralogs	LR67	AAP1	APE2-WT	replicate3	4606	49.2490234375
Paralogs	LR67	AAP1	APE2-WT	replicate3	4607	77.302490234375
Paralogs	LR67	AAP1	APE2-WT	replicate3	4608	83.740234375
Paralogs	LR67	AAP1	APE2-WT	replicate3	4609	62.4951171875
Paralogs	LR67	AAP1	APE2-WT	replicate3	4610	55.67236328125
Paralogs	LR67	AAP1	APE2-WT	replicate3	4611	78.9326171875
Paralogs	LR67	AAP1	APE2-WT	replicate3	4612	56.19140625
Paralogs	LR67	AAP1	APE2-WT	replicate3	4613	69.617431640625
Paralogs	LR67	AAP1	APE2-WT	replicate3	4614	56.23681640625
Paralogs	LR67	AAP1	APE2-WT	replicate3	4615	66.359375
Paralogs	LR67	AAP1	APE2-WT	replicate3	4616	61.11083984375
Paralogs	LR67	AAP1	APE2-WT	replicate3	4617	58.723388671875
Paralogs	LR67	AAP1	APE2-WT	replicate3	4618	61.296875
Paralogs	LR67	AAP1	APE2-WT	replicate3	4619	43.7958984375
Paralogs	LR67	AAP1	APE2-WT	replicate3	4620	81.365478515625
Paralogs	LR67	AAP1	APE2-WT	replicate3	4621	62.360595703125
Paralogs	LR67	AAP1	APE2-WT	replicate3	4622	62.879150390625
Paralogs	LR67	AAP1	APE2-WT	replicate3	4623	65.574951171875
Paralogs	LR67	AAP1	APE2-WT	replicate3	4624	63.016357421875
Paralogs	LR67	AAP1	APE2-WT	replicate3	4625	66.344970703125
Paralogs	LR67	AAP1	APE2-WT	replicate3	4626	46.8662109375
Paralogs	LR67	AAP1	APE2-WT	replicate3	4627	59.063232421875
Paralogs	LR67	AAP1	APE2-WT	replicate3	4628	61.800537109375
Paralogs	LR67	AAP1	APE2-WT	replicate3	4629	86.9267578125
Paralogs	LR67	AAP1	APE2-WT	replicate3	4630	55.181884765625
Paralogs	LR67	AAP1	APE2-WT	replicate3	4631	81.9580078125
Paralogs	LR67	AAP1	APE2-WT	replicate3	4632	61.5654296875
Paralogs	LR67	AAP1	APE2-WT	replicate3	4633	59.384765625
Paralogs	LR67	AAP1	APE2-WT	replicate3	4634	45.06005859375
Paralogs	LR67	AAP1	APE2-WT	replicate3	4635	53.6845703125
Paralogs	LR67	AAP1	APE2-WT	replicate3	4636	78.6630859375
Paralogs	LR67	AAP1	APE2-WT	replicate3	4637	63.305908203125
Paralogs	LR67	AAP1	APE2-WT	replicate3	4638	97.1552734375
Paralogs	LR67	AAP1	APE2-WT	replicate3	4639	68.880615234375
Paralogs	LR67	AAP1	APE2-WT	replicate3	4640	58.97021484375
Paralogs	LR67	AAP1	APE2-WT	replicate3	4641	83.2666015625
Paralogs	LR67	AAP1	APE2-WT	replicate3	4642	52.001220703125
Paralogs	LR67	AAP1	APE2-WT	replicate3	4643	64.7412109375
Paralogs	LR67	AAP1	APE2-WT	replicate3	4644	74.93310546875
Paralogs	LR67	AAP1	APE2-WT	replicate3	4645	51.609130859375
Paralogs	LR67	AAP1	APE2-WT	replicate3	4646	53.4970703125
Paralogs	LR67	AAP1	APE2-WT	replicate3	4647	48.920166015625
Paralogs	LR67	AAP1	APE2-WT	replicate3	4648	45.251708984375
Paralogs	LR67	AAP1	APE2-WT	replicate3	4649	56.25
Paralogs	LR67	AAP1	APE2-WT	replicate3	4650	41.94970703125
Paralogs	LR67	AAP1	APE2-WT	replicate3	4651	66.8681640625
Paralogs	LR67	AAP1	APE2-WT	replicate3	4652	49.110107421875
Paralogs	LR67	AAP1	APE2-WT	replicate3	4653	46.134033203125
Paralogs	LR67	AAP1	APE2-WT	replicate3	4654	76.057861328125
Paralogs	LR67	AAP1	APE2-WT	replicate3	4655	63.10009765625
Paralogs	LR67	AAP1	APE2-WT	replicate3	4656	74.92236328125
Paralogs	LR67	AAP1	APE2-WT	replicate3	4657	90.8046875
Paralogs	LR67	AAP1	APE2-WT	replicate3	4658	58.90966796875
Paralogs	LR67	AAP1	APE2-WT	replicate3	4659	61.35107421875
Paralogs	LR67	AAP1	APE2-WT	replicate3	4660	86.0615234375
Paralogs	LR67	AAP1	APE2-WT	replicate3	4661	35.576171875
Paralogs	LR67	AAP1	APE2-WT	replicate3	4662	58.767333984375
Paralogs	LR67	AAP1	APE2-WT	replicate3	4663	86.460693359375
Paralogs	LR67	AAP1	APE2-WT	replicate3	4664	52.465576171875
Paralogs	LR67	AAP1	APE2-WT	replicate3	4665	63.438232421875
Paralogs	LR67	AAP1	APE2-WT	replicate3	4666	99.41064453125
Paralogs	LR67	AAP1	APE2-WT	replicate3	4667	78.574951171875
Paralogs	LR67	AAP1	APE2-WT	replicate3	4668	83.986328125
Paralogs	LR67	AAP1	APE2-WT	replicate3	4669	60.47021484375
Paralogs	LR67	AAP1	APE2-WT	replicate3	4670	81.190185546875
Paralogs	LR67	AAP1	APE2-WT	replicate3	4671	81.284912109375
Paralogs	LR67	AAP1	APE2-WT	replicate3	4672	66.609619140625
Paralogs	LR67	AAP1	APE2-WT	replicate3	4673	94.061279296875
Paralogs	LR67	AAP1	APE2-WT	replicate3	4674	117.823974609375
Paralogs	LR67	AAP1	APE2-WT	replicate3	4675	77.732666015625
Paralogs	LR67	AAP1	APE2-WT	replicate3	4676	73.95556640625
Paralogs	LR67	AAP1	APE2-WT	replicate3	4677	71.64208984375
Paralogs	LR67	AAP1	APE2-WT	replicate3	4678	98.957763671875
Paralogs	LR67	AAP1	APE2-WT	replicate3	4679	91.918212890625
Paralogs	LR67	AAP1	APE2-WT	replicate3	4680	77.074951171875
Paralogs	LR67	AAP1	APE2-WT	replicate3	4681	67.08056640625
Paralogs	LR67	AAP1	APE2-WT	replicate3	4682	82.08251953125
Paralogs	LR67	AAP1	APE2-WT	replicate3	4683	62.078369140625
Paralogs	LR67	AAP1	APE2-WT	replicate3	4684	77.230224609375
Paralogs	LR67	AAP1	APE2-WT	replicate3	4685	92.02685546875
Paralogs	LR67	AAP1	APE2-WT	replicate3	4686	74.680908203125
Paralogs	LR67	AAP1	APE2-WT	replicate3	4687	75.97900390625
Paralogs	LR67	AAP1	APE2-WT	replicate3	4688	64.208984375
Paralogs	LR67	AAP1	APE2-WT	replicate3	4689	46.4970703125
Paralogs	LR67	AAP1	APE2-WT	replicate3	4690	65.117431640625
Paralogs	LR67	AAP1	APE2-WT	replicate3	4691	84.827880859375
Paralogs	LR67	AAP1	APE2-WT	replicate3	4692	85.05029296875
Paralogs	LR67	AAP1	APE2-WT	replicate3	4693	79.083984375
Paralogs	LR67	AAP1	APE2-WT	replicate3	4694	66.55322265625
Paralogs	LR67	AAP1	APE2-WT	replicate3	4695	66.466552734375
Paralogs	LR67	AAP1	APE2-WT	replicate3	4696	33.12060546875
Paralogs	LR67	AAP1	APE2-WT	replicate3	4697	59.364501953125
Paralogs	LR67	AAP1	APE2-WT	replicate3	4698	59.57275390625
Paralogs	LR67	AAP1	APE2-WT	replicate3	4699	57.35546875
Paralogs	LR67	AAP1	APE2-WT	replicate3	4700	68.671875
Paralogs	LR67	AAP1	APE2-WT	replicate3	4701	53.421875
Paralogs	LR67	AAP1	APE2-WT	replicate3	4702	69.08935546875
Paralogs	LR67	AAP1	APE2-WT	replicate3	4703	76.764404296875
Paralogs	LR67	AAP1	APE2-WT	replicate3	4704	105.83349609375
Paralogs	LR67	AAP1	APE2-WT	replicate3	4705	83.239990234375
Paralogs	LR67	AAP1	APE2-WT	replicate3	4706	65.248291015625
Paralogs	LR67	AAP1	APE2-WT	replicate3	4707	72.1484375
Paralogs	LR67	AAP1	APE2-WT	replicate3	4708	79.253173828125
Paralogs	LR67	AAP1	APE2-WT	replicate3	4709	51.8603515625
Paralogs	LR67	AAP1	APE2-WT	replicate3	4710	95.072265625
Paralogs	LR67	AAP1	APE2-WT	replicate3	4711	81.539306640625
Paralogs	LR67	AAP1	APE2-WT	replicate3	4712	69.79052734375
Paralogs	LR67	AAP1	APE2-WT	replicate3	4713	57.283203125
Paralogs	LR67	AAP1	APE2-WT	replicate3	4714	42.429931640625
Paralogs	LR67	AAP1	APE2-WT	replicate3	4715	30.77294921875
Paralogs	LR68	APE2	AAP1-WT	replicate1	265	12.741455078125
Paralogs	LR68	APE2	AAP1-WT	replicate1	266	26.5751953125
Paralogs	LR68	APE2	AAP1-WT	replicate1	267	23.21923828125
Paralogs	LR68	APE2	AAP1-WT	replicate1	268	43.180419921875
Paralogs	LR68	APE2	AAP1-WT	replicate1	269	32.324951171875
Paralogs	LR68	APE2	AAP1-WT	replicate1	270	27.277099609375
Paralogs	LR68	APE2	AAP1-WT	replicate1	271	29.5908203125
Paralogs	LR68	APE2	AAP1-WT	replicate1	272	33.1162109375
Paralogs	LR68	APE2	AAP1-WT	replicate1	273	31.861083984375
Paralogs	LR68	APE2	AAP1-WT	replicate1	274	43.502197265625
Paralogs	LR68	APE2	AAP1-WT	replicate1	275	28.420166015625
Paralogs	LR68	APE2	AAP1-WT	replicate1	276	42.234375
Paralogs	LR68	APE2	AAP1-WT	replicate1	277	30.184814453125
Paralogs	LR68	APE2	AAP1-WT	replicate1	278	38.574951171875
Paralogs	LR68	APE2	AAP1-WT	replicate1	279	15.93359375
Paralogs	LR68	APE2	AAP1-WT	replicate1	280	31.589111328125
Paralogs	LR68	APE2	AAP1-WT	replicate1	281	21.0712890625
Paralogs	LR68	APE2	AAP1-WT	replicate1	282	30.642578125
Paralogs	LR68	APE2	AAP1-WT	replicate1	283	36.017333984375
Paralogs	LR68	APE2	AAP1-WT	replicate1	284	32.302490234375
Paralogs	LR68	APE2	AAP1-WT	replicate1	285	32.96630859375
Paralogs	LR68	APE2	AAP1-WT	replicate1	286	25.751220703125
Paralogs	LR68	APE2	AAP1-WT	replicate1	287	31.067626953125
Paralogs	LR68	APE2	AAP1-WT	replicate1	288	16.2431640625
Paralogs	LR68	APE2	AAP1-WT	replicate1	289	23.2626953125
Paralogs	LR68	APE2	AAP1-WT	replicate1	290	30.734375
Paralogs	LR68	APE2	AAP1-WT	replicate1	291	26.394287109375
Paralogs	LR68	APE2	AAP1-WT	replicate1	292	37.73974609375
Paralogs	LR68	APE2	AAP1-WT	replicate1	293	40.478515625
Paralogs	LR68	APE2	AAP1-WT	replicate1	294	30.773193359375
Paralogs	LR68	APE2	AAP1-WT	replicate1	295	33.277099609375
Paralogs	LR68	APE2	AAP1-WT	replicate1	296	30.25537109375
Paralogs	LR68	APE2	AAP1-WT	replicate1	297	30.357666015625
Paralogs	LR68	APE2	AAP1-WT	replicate1	298	30.777587890625
Paralogs	LR68	APE2	AAP1-WT	replicate1	299	44.28466796875
Paralogs	LR68	APE2	AAP1-WT	replicate1	300	29.32763671875
Paralogs	LR68	APE2	AAP1-WT	replicate1	301	30.99072265625
Paralogs	LR68	APE2	AAP1-WT	replicate1	302	20.7275390625
Paralogs	LR68	APE2	AAP1-WT	replicate1	303	29.412353515625
Paralogs	LR68	APE2	AAP1-WT	replicate1	304	43.101318359375
Paralogs	LR68	APE2	AAP1-WT	replicate1	305	14.366943359375
Paralogs	LR68	APE2	AAP1-WT	replicate1	306	12.73193359375
Paralogs	LR68	APE2	AAP1-WT	replicate1	307	27.637451171875
Paralogs	LR68	APE2	AAP1-WT	replicate1	308	31.26708984375
Paralogs	LR68	APE2	AAP1-WT	replicate1	309	24.360107421875
Paralogs	LR68	APE2	AAP1-WT	replicate1	310	38.6865234375
Paralogs	LR68	APE2	AAP1-WT	replicate1	311	35.032958984375
Paralogs	LR68	APE2	AAP1-WT	replicate1	312	38.113525390625
Paralogs	LR68	APE2	AAP1-WT	replicate1	313	42.018310546875
Paralogs	LR68	APE2	AAP1-WT	replicate1	314	15.60546875
Paralogs	LR68	APE2	AAP1-WT	replicate1	315	44.4990234375
Paralogs	LR68	APE2	AAP1-WT	replicate1	316	33.314453125
Paralogs	LR68	APE2	AAP1-WT	replicate1	317	40.623779296875
Paralogs	LR68	APE2	AAP1-WT	replicate1	318	26.386474609375
Paralogs	LR68	APE2	AAP1-WT	replicate1	319	38.19873046875
Paralogs	LR68	APE2	AAP1-WT	replicate1	320	41.956298828125
Paralogs	LR68	APE2	AAP1-WT	replicate1	321	37.148681640625
Paralogs	LR68	APE2	AAP1-WT	replicate1	322	22.6611328125
Paralogs	LR68	APE2	AAP1-WT	replicate1	323	21.83447265625
Paralogs	LR68	APE2	AAP1-WT	replicate1	324	40.052490234375
Paralogs	LR68	APE2	AAP1-WT	replicate1	325	32.754150390625
Paralogs	LR68	APE2	AAP1-WT	replicate1	326	29.346435546875
Paralogs	LR68	APE2	AAP1-WT	replicate1	327	28.234130859375
Paralogs	LR68	APE2	AAP1-WT	replicate1	328	26.23828125
Paralogs	LR68	APE2	AAP1-WT	replicate1	329	23.38623046875
Paralogs	LR68	APE2	AAP1-WT	replicate1	330	27.460693359375
Paralogs	LR68	APE2	AAP1-WT	replicate1	331	32.310302734375
Paralogs	LR68	APE2	AAP1-WT	replicate1	332	26.125244140625
Paralogs	LR68	APE2	AAP1-WT	replicate1	333	30.017333984375
Paralogs	LR68	APE2	AAP1-WT	replicate1	334	26.037841796875
Paralogs	LR68	APE2	AAP1-WT	replicate1	335	36.845947265625
Paralogs	LR68	APE2	AAP1-WT	replicate1	336	32.953857421875
Paralogs	LR68	APE2	AAP1-WT	replicate1	337	58.658203125
Paralogs	LR68	APE2	AAP1-WT	replicate1	338	37.6181640625
Paralogs	LR68	APE2	AAP1-WT	replicate1	339	19.2431640625
Paralogs	LR68	APE2	AAP1-WT	replicate1	340	18.947265625
Paralogs	LR68	APE2	AAP1-WT	replicate1	341	16.51220703125
Paralogs	LR68	APE2	AAP1-WT	replicate2	1889	16.048583984375
Paralogs	LR68	APE2	AAP1-WT	replicate2	1890	30.365234375
Paralogs	LR68	APE2	AAP1-WT	replicate2	1891	31.088134765625
Paralogs	LR68	APE2	AAP1-WT	replicate2	1892	39.99072265625
Paralogs	LR68	APE2	AAP1-WT	replicate2	1893	31.62255859375
Paralogs	LR68	APE2	AAP1-WT	replicate2	1894	26.739990234375
Paralogs	LR68	APE2	AAP1-WT	replicate2	1895	20.991455078125
Paralogs	LR68	APE2	AAP1-WT	replicate2	1896	19.435302734375
Paralogs	LR68	APE2	AAP1-WT	replicate2	1897	28.4814453125
Paralogs	LR68	APE2	AAP1-WT	replicate2	1898	32.1982421875
Paralogs	LR68	APE2	AAP1-WT	replicate2	1899	32.375
Paralogs	LR68	APE2	AAP1-WT	replicate2	1900	34.3271484375
Paralogs	LR68	APE2	AAP1-WT	replicate2	1901	31.8388671875
Paralogs	LR68	APE2	AAP1-WT	replicate2	1902	36.953369140625
Paralogs	LR68	APE2	AAP1-WT	replicate2	1903	41.22509765625
Paralogs	LR68	APE2	AAP1-WT	replicate2	1904	32.384765625
Paralogs	LR68	APE2	AAP1-WT	replicate2	1905	31.1259765625
Paralogs	LR68	APE2	AAP1-WT	replicate2	1906	43.116455078125
Paralogs	LR68	APE2	AAP1-WT	replicate2	1907	29.736083984375
Paralogs	LR68	APE2	AAP1-WT	replicate2	1908	23.609375
Paralogs	LR68	APE2	AAP1-WT	replicate2	1909	28.602783203125
Paralogs	LR68	APE2	AAP1-WT	replicate2	1910	25.650634765625
Paralogs	LR68	APE2	AAP1-WT	replicate2	1911	33.81787109375
Paralogs	LR68	APE2	AAP1-WT	replicate2	1912	32.22998046875
Paralogs	LR68	APE2	AAP1-WT	replicate2	1913	20.0224609375
Paralogs	LR68	APE2	AAP1-WT	replicate2	1914	32.18359375
Paralogs	LR68	APE2	AAP1-WT	replicate2	1915	29.44287109375
Paralogs	LR68	APE2	AAP1-WT	replicate2	1916	25.029541015625
Paralogs	LR68	APE2	AAP1-WT	replicate2	1917	26.941650390625
Paralogs	LR68	APE2	AAP1-WT	replicate2	1918	51.593994140625
Paralogs	LR68	APE2	AAP1-WT	replicate2	1919	39.1484375
Paralogs	LR68	APE2	AAP1-WT	replicate2	1920	25.221435546875
Paralogs	LR68	APE2	AAP1-WT	replicate2	1921	36.927734375
Paralogs	LR68	APE2	AAP1-WT	replicate2	1922	37.658447265625
Paralogs	LR68	APE2	AAP1-WT	replicate2	1923	22.11328125
Paralogs	LR68	APE2	AAP1-WT	replicate2	1924	16.15625
Paralogs	LR68	APE2	AAP1-WT	replicate2	1925	39.416748046875
Paralogs	LR68	APE2	AAP1-WT	replicate2	1926	40.151123046875
Paralogs	LR68	APE2	AAP1-WT	replicate2	1927	42.448486328125
Paralogs	LR68	APE2	AAP1-WT	replicate2	1928	28.145263671875
Paralogs	LR68	APE2	AAP1-WT	replicate2	1929	28.816162109375
Paralogs	LR68	APE2	AAP1-WT	replicate2	1930	27.2001953125
Paralogs	LR68	APE2	AAP1-WT	replicate2	1931	36.9931640625
Paralogs	LR68	APE2	AAP1-WT	replicate2	1932	24.606689453125
Paralogs	LR68	APE2	AAP1-WT	replicate2	1933	11.804931640625
Paralogs	LR68	APE2	AAP1-WT	replicate2	1934	22.640625
Paralogs	LR68	APE2	AAP1-WT	replicate2	1935	25.154296875
Paralogs	LR68	APE2	AAP1-WT	replicate2	1936	30.773193359375
Paralogs	LR68	APE2	AAP1-WT	replicate2	1937	47.775146484375
Paralogs	LR68	APE2	AAP1-WT	replicate2	1938	42.674560546875
Paralogs	LR68	APE2	AAP1-WT	replicate2	1939	33.03369140625
Paralogs	LR68	APE2	AAP1-WT	replicate2	1940	24.202880859375
Paralogs	LR68	APE2	AAP1-WT	replicate2	1941	36.35400390625
Paralogs	LR68	APE2	AAP1-WT	replicate2	1942	44.33251953125
Paralogs	LR68	APE2	AAP1-WT	replicate2	1943	43.01123046875
Paralogs	LR68	APE2	AAP1-WT	replicate2	1944	54.08837890625
Paralogs	LR68	APE2	AAP1-WT	replicate2	1945	47.8271484375
Paralogs	LR68	APE2	AAP1-WT	replicate2	1946	47.566162109375
Paralogs	LR68	APE2	AAP1-WT	replicate2	1947	30.396240234375
Paralogs	LR68	APE2	AAP1-WT	replicate2	1948	41.3994140625
Paralogs	LR68	APE2	AAP1-WT	replicate2	1949	41.59423828125
Paralogs	LR68	APE2	AAP1-WT	replicate2	1950	36.859130859375
Paralogs	LR68	APE2	AAP1-WT	replicate2	1951	17.078369140625
Paralogs	LR68	APE2	AAP1-WT	replicate2	1952	39.435546875
Paralogs	LR68	APE2	AAP1-WT	replicate2	1953	35.0830078125
Paralogs	LR68	APE2	AAP1-WT	replicate2	1954	53.28662109375
Paralogs	LR68	APE2	AAP1-WT	replicate2	1955	55.651123046875
Paralogs	LR68	APE2	AAP1-WT	replicate2	1956	20.64990234375
Paralogs	LR68	APE2	AAP1-WT	replicate2	1957	20.0068359375
Paralogs	LR68	APE2	AAP1-WT	replicate2	1958	37.7626953125
Paralogs	LR68	APE2	AAP1-WT	replicate2	1959	40.946533203125
Paralogs	LR68	APE2	AAP1-WT	replicate2	1960	32.342529296875
Paralogs	LR68	APE2	AAP1-WT	replicate2	1961	69.167724609375
Paralogs	LR68	APE2	AAP1-WT	replicate2	1962	38.230224609375
Paralogs	LR68	APE2	AAP1-WT	replicate2	1963	34.4365234375
Paralogs	LR68	APE2	AAP1-WT	replicate2	1964	34.80712890625
Paralogs	LR68	APE2	AAP1-WT	replicate2	1965	45.15576171875
Paralogs	LR68	APE2	AAP1-WT	replicate2	1966	49.7099609375
Paralogs	LR68	APE2	AAP1-WT	replicate2	1967	48.768310546875
Paralogs	LR68	APE2	AAP1-WT	replicate2	1968	49.83544921875
Paralogs	LR68	APE2	AAP1-WT	replicate2	1969	44.6484375
Paralogs	LR68	APE2	AAP1-WT	replicate2	1970	40.80810546875
Paralogs	LR68	APE2	AAP1-WT	replicate2	1971	37.051513671875
Paralogs	LR68	APE2	AAP1-WT	replicate2	1972	33.17529296875
Paralogs	LR68	APE2	AAP1-WT	replicate2	1973	30.38623046875
Paralogs	LR68	APE2	AAP1-WT	replicate2	1974	33.306640625
Paralogs	LR68	APE2	AAP1-WT	replicate3	4716	22.258056640625
Paralogs	LR68	APE2	AAP1-WT	replicate3	4717	34.616455078125
Paralogs	LR68	APE2	AAP1-WT	replicate3	4718	25.718994140625
Paralogs	LR68	APE2	AAP1-WT	replicate3	4719	48.346923828125
Paralogs	LR68	APE2	AAP1-WT	replicate3	4720	38.99658203125
Paralogs	LR68	APE2	AAP1-WT	replicate3	4721	32.17138671875
Paralogs	LR68	APE2	AAP1-WT	replicate3	4722	35.078857421875
Paralogs	LR68	APE2	AAP1-WT	replicate3	4723	47.50732421875
Paralogs	LR68	APE2	AAP1-WT	replicate3	4724	26.982666015625
Paralogs	LR68	APE2	AAP1-WT	replicate3	4725	37.73046875
Paralogs	LR68	APE2	AAP1-WT	replicate3	4726	31.942138671875
Paralogs	LR68	APE2	AAP1-WT	replicate3	4727	36.260009765625
Paralogs	LR68	APE2	AAP1-WT	replicate3	4728	28.612548828125
Paralogs	LR68	APE2	AAP1-WT	replicate3	4729	25.837158203125
Paralogs	LR68	APE2	AAP1-WT	replicate3	4730	29.24853515625
Paralogs	LR68	APE2	AAP1-WT	replicate3	4731	29.318359375
Paralogs	LR68	APE2	AAP1-WT	replicate3	4732	33.8203125
Paralogs	LR68	APE2	AAP1-WT	replicate3	4733	28.103515625
Paralogs	LR68	APE2	AAP1-WT	replicate3	4734	38.18701171875
Paralogs	LR68	APE2	AAP1-WT	replicate3	4735	48.028564453125
Paralogs	LR68	APE2	AAP1-WT	replicate3	4736	32.482421875
Paralogs	LR68	APE2	AAP1-WT	replicate3	4737	27.753662109375
Paralogs	LR68	APE2	AAP1-WT	replicate3	4738	34.637939453125
Paralogs	LR68	APE2	AAP1-WT	replicate3	4739	33.598388671875
Paralogs	LR68	APE2	AAP1-WT	replicate3	4740	33.7568359375
Paralogs	LR68	APE2	AAP1-WT	replicate3	4741	42.34130859375
Paralogs	LR68	APE2	AAP1-WT	replicate3	4742	38.318359375
Paralogs	LR68	APE2	AAP1-WT	replicate3	4743	43.36181640625
Paralogs	LR68	APE2	AAP1-WT	replicate3	4744	41.353271484375
Paralogs	LR68	APE2	AAP1-WT	replicate3	4745	39.480224609375
Paralogs	LR68	APE2	AAP1-WT	replicate3	4746	36.052734375
Paralogs	LR68	APE2	AAP1-WT	replicate3	4747	38.57763671875
Paralogs	LR68	APE2	AAP1-WT	replicate3	4748	25.706787109375
Paralogs	LR68	APE2	AAP1-WT	replicate3	4749	33.030029296875
Paralogs	LR68	APE2	AAP1-WT	replicate3	4750	32.201171875
Paralogs	LR68	APE2	AAP1-WT	replicate3	4751	24.734130859375
Paralogs	LR68	APE2	AAP1-WT	replicate3	4752	30.58251953125
Paralogs	LR68	APE2	AAP1-WT	replicate3	4753	27.869873046875
Paralogs	LR68	APE2	AAP1-WT	replicate3	4754	47.122802734375
Paralogs	LR68	APE2	AAP1-WT	replicate3	4755	24.53759765625
Paralogs	LR68	APE2	AAP1-WT	replicate3	4756	20.896240234375
Paralogs	LR68	APE2	AAP1-WT	replicate3	4757	54.0615234375
Paralogs	LR68	APE2	AAP1-WT	replicate3	4758	45.209228515625
Paralogs	LR68	APE2	AAP1-WT	replicate3	4759	26.5
Paralogs	LR68	APE2	AAP1-WT	replicate3	4760	35.3017578125
Paralogs	LR68	APE2	AAP1-WT	replicate3	4761	34.3984375
Paralogs	LR68	APE2	AAP1-WT	replicate3	4762	25.355224609375
Paralogs	LR68	APE2	AAP1-WT	replicate3	4763	34.693359375
Paralogs	LR68	APE2	AAP1-WT	replicate3	4764	41.38671875
Paralogs	LR68	APE2	AAP1-WT	replicate3	4765	29.395751953125
Paralogs	LR68	APE2	AAP1-WT	replicate3	4766	39.61279296875
Paralogs	LR68	APE2	AAP1-WT	replicate3	4767	41.646240234375
Paralogs	LR68	APE2	AAP1-WT	replicate3	4768	30.493896484375
Paralogs	LR68	APE2	AAP1-WT	replicate3	4769	40.07421875
Paralogs	LR68	APE2	AAP1-WT	replicate3	4770	33.323486328125
Paralogs	LR68	APE2	AAP1-WT	replicate3	4771	42.138671875
Paralogs	LR68	APE2	AAP1-WT	replicate3	4772	31.7919921875
Paralogs	LR68	APE2	AAP1-WT	replicate3	4773	42.943603515625
Paralogs	LR68	APE2	AAP1-WT	replicate3	4774	34.81640625
Paralogs	LR68	APE2	AAP1-WT	replicate3	4775	37.66748046875
Paralogs	LR68	APE2	AAP1-WT	replicate3	4776	31.79296875
Paralogs	LR68	APE2	AAP1-WT	replicate3	4777	27.8134765625
Paralogs	LR68	APE2	AAP1-WT	replicate3	4778	30.23779296875
Paralogs	LR68	APE2	AAP1-WT	replicate3	4779	25.27783203125
Paralogs	LR68	APE2	AAP1-WT	replicate3	4780	34.956298828125
Paralogs	LR68	APE2	AAP1-WT	replicate3	4781	35.296875
Paralogs	LR68	APE2	AAP1-WT	replicate3	4782	30.47021484375
Paralogs	LR68	APE2	AAP1-WT	replicate3	4783	27.764892578125
Paralogs	LR68	APE2	AAP1-WT	replicate3	4784	51.99072265625
Paralogs	LR68	APE2	AAP1-WT	replicate3	4785	37.849365234375
Paralogs	LR68	APE2	AAP1-WT	replicate3	4786	33.67626953125
Paralogs	LR68	APE2	AAP1-WT	replicate3	4787	37.72705078125
Paralogs	LR68	APE2	AAP1-WT	replicate3	4788	23.430908203125
Paralogs	LR68	APE2	AAP1-WT	replicate3	4789	37.66845703125
Paralogs	LR68	APE2	AAP1-WT	replicate3	4790	36.70068359375
Paralogs	LR68	APE2	AAP1-WT	replicate3	4791	33.80419921875
Paralogs	LR68	APE2	AAP1-WT	replicate3	4792	26.140625
Paralogs	LR68	APE2	AAP1-WT	replicate3	4793	51.05810546875
Paralogs	LR68	APE2	AAP1-WT	replicate3	4794	39.495361328125
Paralogs	LR68	APE2	AAP1-WT	replicate3	4795	35.17431640625
Paralogs	LR68	APE2	AAP1-WT	replicate3	4796	39.887451171875
Paralogs	LR68	APE2	AAP1-WT	replicate3	4797	39.149169921875
Paralogs	LR68	APE2	AAP1-WT	replicate3	4798	21.439208984375
Paralogs	LR68	APE2	AAP1-WT	replicate3	4799	46.6015625
Paralogs	LR68	APE2	AAP1-WT	replicate3	4800	31.976806640625
Paralogs	LR68	APE2	AAP1-WT	replicate3	4801	35.14306640625
Paralogs	LR68	APE2	AAP1-WT	replicate3	4802	35.935546875
Paralogs	LR68	APE2	AAP1-WT	replicate3	4803	40.693115234375
Paralogs	LR68	APE2	AAP1-WT	replicate3	4804	42.0146484375
Paralogs	LR68	APE2	AAP1-WT	replicate3	4805	33.17138671875
Paralogs	LR68	APE2	AAP1-WT	replicate3	4806	64.576416015625
Paralogs	LR68	APE2	AAP1-WT	replicate3	4807	55.819091796875
Paralogs	LR68	APE2	AAP1-WT	replicate3	4808	43.507568359375
Paralogs	LR68	APE2	AAP1-WT	replicate3	4809	57.923583984375
Paralogs	LR68	APE2	AAP1-WT	replicate3	4810	34.802490234375
Paralogs	LR68	APE2	AAP1-WT	replicate3	4811	42.96826171875
Paralogs	LR68	APE2	AAP1-WT	replicate3	4812	32.067626953125
Paralogs	LR68	APE2	AAP1-WT	replicate3	4813	36.595458984375
Paralogs	LR68	APE2	AAP1-WT	replicate3	4814	39.618408203125
Paralogs	LR68	APE2	AAP1-WT	replicate3	4815	51.33642578125
Paralogs	LR68	APE2	AAP1-WT	replicate3	4816	31.979736328125
Paralogs	LR68	APE2	AAP1-WT	replicate3	4817	45.1162109375
Paralogs	LR68	APE2	AAP1-WT	replicate3	4818	45.33740234375
Paralogs	LR68	APE2	AAP1-WT	replicate3	4819	53.379150390625
Paralogs	LR68	APE2	AAP1-WT	replicate3	4820	28.29638671875
Paralogs	LR68	APE2	AAP1-WT	replicate3	4821	39.035400390625
Paralogs	LR68	APE2	AAP1-WT	replicate3	4822	43.927490234375
Paralogs	LR68	APE2	AAP1-WT	replicate3	4823	42.43408203125
Paralogs	LR68	APE2	AAP1-WT	replicate3	4824	39.122802734375
Paralogs	LR68	APE2	AAP1-WT	replicate3	4825	24.96240234375
Paralogs	LR68	APE2	AAP1-WT	replicate3	4826	28.87060546875
Paralogs	LR68	APE2	AAP1-WT	replicate3	4827	24.812255859375
Paralogs	LR68	APE2	AAP1-WT	replicate3	4828	35.32275390625
Paralogs	LR68	APE2	AAP1-WT	replicate3	4829	23.6845703125
Paralogs	LR68	APE2	AAP1-WT	replicate3	4830	25.645751953125
Paralogs	LR68	APE2	AAP1-WT	replicate3	4831	15.717529296875
Paralogs	LR68	APE2	AAP1-WT	replicate3	4832	21.92724609375
Paralogs	LR68	APE2	AAP1-WT	replicate3	4833	12.98193359375
Paralogs	LR68	APE2	AAP1-WT	replicate3	4834	11.9423828125
Paralogs	LR68	APE2	AAP1-WT	replicate3	4835	28.3173828125
Paralogs	LR68	APE2	AAP1-WT	replicate3	4836	8.70166015625
Paralogs	LR68	APE2	AAP1-WT	replicate3	4837	40.19287109375
Paralogs	LR68	APE2	AAP1-WT	replicate3	4838	47.685791015625
Paralogs	LR68	APE2	AAP1-WT	replicate3	4839	45.4072265625
Paralogs	LR68	APE2	AAP1-WT	replicate3	4840	30.60693359375
Paralogs	LR68	APE2	AAP1-WT	replicate3	4841	40.246826171875
Paralogs	LR68	APE2	AAP1-WT	replicate3	4842	41.6015625
Paralogs	LR68	APE2	AAP1-WT	replicate3	4843	31.9638671875
Paralogs	LR68	APE2	AAP1-WT	replicate3	4844	33.586669921875
Paralogs	LR68	APE2	AAP1-WT	replicate3	4845	44.8203125
Paralogs	LR68	APE2	AAP1-WT	replicate3	4846	61.728515625
[truncated: 488,381 more rows]
